# Supplementary material for: Genome-Wide Identification and Analysis of the R2R3-MYB Gene Family in Theobroma cacao
Source: Genes (Basel). 2022 Sep 1;13(9):1572. doi: 10.3390/genes13091572 (PMC9498333; doi:10.3390/genes13091572)
Supplement: Supplementary file 1 [file genes-13-01572-s001.zip]

Archive with 6 entries (6 files):
- Supplementary File S1-list of the 116 TcMYB genes identified in this study.xlsx
- Supplementary File S2-The conserved motifs in Theobroma cacao R2R3-MYB proteins.xlsx
- Supplementary File S3-one to one orthologous relationships between Theobroma cacao and five plant species.xls
- Supplementary File S4-intron-exon structure of TcMYB112 gene.pdf
- Supplementary File S5-intron-exon structure of 115 TcMYB genes(except TcMYB112).pdf
- Supplementary File S6-R2R3-MYB gene sequences identified in Theobroma cacao in this study.txt
