# Supplementary material for: Genome-Wide Identification and Analysis of the R2R3-MYB Gene Family in Theobroma cacao
Source: Genes (Basel). 2022 Sep 1;13(9):1572. doi: 10.3390/genes13091572 (PMC9498333; doi:10.3390/genes13091572)
Supplement: Supplementary file 1 [file genes-13-01572-s001.zip › Supplementary File S1-list of the 116 TcMYB genes identified in this study.xlsx]

## Sheet: Sheet1
Supplementary Table S1. list of the 116 TcMYB genes identified in this study
Gene name	Gene ID	Number of amino acids（aa）	Molecular weight(Da）	Theoretical pI	Instability index	Aliphatic index	Grand average of hydropathicity (GRAVY)	SL	ORF
TcMYB1	TCM_000174	226	25572	8.71	50.13	79.51	-0.684	nucleus	681
TcMYB2	TCM_000535	267	30280.1	5.09	49.67	77.45	-0.781	nucleus	804
TcMYB3	TCM_000696	312	34029.3	7.64	55.27	67.72	-0.526	nucleus	939
TcMYB4	TCM_000861	346	38385.1	5.87	57.77	66.85	-0.551	nucleus	1041
TcMYB5	TCM_001102	318	35722.5	6.12	48.91	80.72	-0.503	nucleus	957
TcMYB6	TCM_001496	296	33437.3	9.66	49.6	60.95	-0.843	nucleus	891
TcMYB7	TCM_004046	268	30581.2	5.46	57.73	67.65	-0.761	nucleus	807
TcMYB8	TCM_004509	404	45338	8.47	37.72	74.88	-0.569	nucleus	1215
TcMYB9	TCM_004777	421	47606	4.82	61.26	70.62	-0.765	nucleus	1266
TcMYB10	TCM_004878	297	33830.4	5.43	69.75	67.27	-0.85	nucleus	894
TcMYB11	TCM_004965	452	50320.7	6.68	58.22	63.27	-0.737	nucleus	1359
TcMYB12	TCM_005112	287	32121	8.8	37.88	70.28	-0.848	nucleus	864
TcMYB13	TCM_005371	320	35325.8	6.2	60.32	70.5	-0.532	nucleus	963
TcMYB14	TCM_005653	313	35491	6.18	63.71	63.55	-0.716	nucleus	942
TcMYB15	TCM_005885	319	36123.4	5.54	54.67	65.11	-0.715	nucleus	960
TcMYB16	TCM_005977	350	39747.8	7.58	62.13	70.71	-0.664	nucleus	1053
TcMYB17	TCM_006638	250	28135.9	9.07	53.83	71.08	-0.742	nucleus	753
TcMYB18	TCM_007138	245	27381.6	8.77	55.93	66.49	-0.838	nucleus	738
TcMYB19	TCM_007865	293	33833.8	7.61	59.73	57.61	-0.945	nucleus	882
TcMYB20	TCM_007868	341	39004.9	5.28	66.88	79.59	-0.398	nucleus	1026
TcMYB21	TCM_007904	404	45652.6	8.74	47.12	79.18	-0.529	chloroplast	1215
TcMYB22	TCM_009642	317	36068.3	6.2	66.64	67.1	-0.723	nucleus	954
TcMYB23	TCM_010360	210	24334.7	9.35	40.43	73.76	-0.663	nucleus	633
TcMYB24	TCM_010778	301	33264.2	5.94	40.27	72.62	-0.563	nucleus	906
TcMYB25	TCM_010839	237	26797.5	9.02	56.95	77.38	-0.79	nucleus	714
TcMYB26	TCM_011658	317	35487.8	6.67	44.19	67.51	-0.665	nucleus	954
TcMYB27	TCM_011659	372	41171.1	6.47	46.98	67.69	-0.637	nucleus	1119
TcMYB28	TCM_011660	385	42502.9	6.61	47.88	73.51	-0.506	nucleus	1158
TcMYB29	TCM_011664	368	41053.3	7.54	37.39	66.58	-0.588	nucleus	1107
TcMYB30	TCM_011689	468	51689.2	6.32	61.63	53.38	-0.678	nucleus	1407
TcMYB31	TCM_011776	480	53877.2	6.49	54.36	70.92	-0.735	nucleus	1443
TcMYB32	TCM_011907	486	53243.2	5.43	53.19	68.48	-0.614	nucleus	1461
TcMYB33	TCM_012057	223	25387.7	8.96	43.88	72.91	-0.73	nucleus	672
TcMYB34	TCM_012087	438	49669	6.09	48.47	65.66	-0.666	nucleus	1317
TcMYB35	TCM_012174	371	41703.4	5.88	49.66	65.69	-0.592	nucleus	1116
TcMYB36	TCM_012363	311	35362.2	6.31	60.95	66.24	-0.78	nucleus	936
TcMYB37	TCM_012631	237	26827.8	8.47	47.76	84.39	-0.489	nucleus	714
TcMYB38	TCM_013357	248	29196.5	8.63	71.59	53.95	-1.026	nucleus	747
TcMYB39	TCM_013983	331	36804.8	6.46	46.11	63.72	-0.763	nucleus	996
TcMYB40	TCM_014091	395	42857.7	4.89	53.14	73.44	-0.525	nucleus	1188
TcMYB41	TCM_014872	313	35711.5	6.56	55.96	67.6	-0.735	nucleus	942
TcMYB42	TCM_014956	271	30523	5.15	57.61	67.68	-0.798	nucleus	816
TcMYB43	TCM_015157	295	33222	6.26	54.6	64.44	-0.716	nucleus	888
TcMYB44	TCM_015159	250	28275.1	8.7	67.38	63.24	-0.733	nucleus	753
TcMYB45	TCM_015685	279	30902.5	9.18	42.52	60.86	-0.837	nucleus	840
TcMYB46	TCM_015933	256			44.29	83.79	-0.441	nucleus	771
TcMYB47	TCM_016054	285	31828.8	5.02	46.27	79.44	-0.559	nucleus	858
TcMYB48	TCM_016332	333	37504.3	8.39	56.84	65.95	-0.692	nucleus	1002
TcMYB49	TCM_016551	341	38256.7	5.3	40.89	70.47	-0.683	nucleus	1026
TcMYB50	TCM_016552	346	38824.5	6.37	38.48	69.39	-0.627	nucleus	1041
TcMYB51	TCM_016886	211	23980.1	8.81	48.99	70.71	-0.83	nucleus	636
TcMYB52	TCM_016901	194	22419.5	8.25	56.03	68.4	-0.73	nucleus	585
TcMYB53	TCM_016909	472	53418.8	6.51	52.64	64.05	-0.724	nucleus	1419
TcMYB54	TCM_017051	390	44475.3	9.48	45.52	70.49	-0.745	chloroplast	1173
TcMYB55	TCM_018082	368	41206	8.43	62.49	66.52	-0.654	nucleus	1107
TcMYB56	TCM_018538	321	35813	6.62	53.12	64.52	-0.759	nucleus	966
TcMYB57	TCM_018639	401	43671.4	5.75	51.29	65.49	-0.691	nucleus	1206
TcMYB58	TCM_018971	260	29542.5	9.16	57.56	65.31	-0.825	nucleus	783
TcMYB59	TCM_019116	308	34902.2	5.38	59.91	67.79	-0.775	nucleus	927
TcMYB60	TCM_019192	274	31281.1	6.97	33.27	79.01	-0.776	nucleus	825
TcMYB61	TCM_019261	224	25567.1	9.64	56.32	74.11	-0.882	nucleus	675
TcMYB62	TCM_019507	362	41108	9.31	65.2	73.26	-0.747	nucleus	1089
TcMYB63	TCM_020889	335	37588.1	8.09	52.6	57.94	-0.849	nucleus	1008
TcMYB64	TCM_021037	293	33986.4	8.88	69.76	72.59	-0.833	nucleus	882
TcMYB65	TCM_021317	400	45324.5	5.47	54.92	63.15	-0.807	nucleus	1203
TcMYB66	TCM_021318	415	46310.4	5.41	56.04	64.48	-0.827	nucleus	1248
TcMYB67	TCM_021433	315	35447.1	5.99	47.34	58.89	-0.736	nucleus	948
TcMYB68	TCM_021796	403	44172.7	6.21	47.48	71.14	-0.558	nucleus	1212
TcMYB69	TCM_021932	357	41223.2	9.35	65.82	71.9	-0.886	nucleus	1074
TcMYB70	TCM_022255	341	37548.7	7.5	63.36	55.57	-0.678	nucleus	1026
TcMYB71	TCM_022293	236	27520.7	5.91	66.91	64.92	-0.836	nucleus	711
TcMYB72	TCM_024180	328	36654.8	8.68	50.13	65.79	-0.834	nucleus	987
TcMYB73	TCM_025488	377	42239.5	6.2	53.67	78.99	-0.574	nucleus	1134
TcMYB74	TCM_025795	378	42704.6	8.74	49.83	57.06	-0.926	nucleus	1137
TcMYB75	TCM_025910	305	34561.6	7.72	45.27	69.05	-0.819	nucleus	918
TcMYB76	TCM_026054	228	25908.3	5.59	61.58	84.21	-0.591	nucleus	687
TcMYB77	TCM_026195	967	108904	5.32	55.89	73.01	-0.883	nucleus	2904
TcMYB78	TCM_026197	232	26183.8	9.25	36.72	60.22	-0.793	nucleus	699
TcMYB79	TCM_026853	442	49011.7	7.53	55.05	68.14	-0.634	nucleus	1329
TcMYB80	TCM_029065	357	39501.4	6.12	62.73	77.28	-0.411	nucleus	1074
TcMYB81	TCM_029121	298	34166.3	6.38	62.34	67.11	-0.902	nucleus	897
TcMYB82	TCM_029126	199	22989	8.37	61.27	75.98	-0.85	nucleus	600
TcMYB83	TCM_030009	366	41386.1	5.42	56.27	70.33	-0.692	nucleus	1101
TcMYB84	TCM_030020	264	29778.1	6.02	65.05	70.98	-0.706	nucleus	795
TcMYB85	TCM_030529	331	36686.3	7.1	40.79	40.79	-0.671	nucleus	996
TcMYB86	TCM_030853	585	63861.1	6.85	59.73	64.55	-0.621	nucleus	1758
TcMYB87	TCM_031294	367	41263.3	8.65	44.97	71.77	-0.647	nucleus	1104
TcMYB88	TCM_032927	374	42106.5	5.25	55.56	67.06	-0.817	nucleus	1125
TcMYB89	TCM_033015	248	28889.3	4.63	69.91	69.23	-0.657	nucleus	747
TcMYB90	TCM_033016	244	28204.5	5.04	70.65	70.41	-0.688	nucleus	735
TcMYB91	TCM_033560	531	59641.5	8.72	50.84	65.59	-0.474	nucleus	1596
TcMYB92	TCM_033645	337	37864.8	5.89	60.12	71.81	-0.529	nucleus	1014
TcMYB93	TCM_033907	251	28089.4	8.84	61.64	66.14	-0.735	nucleus	756
TcMYB94	TCM_034634	340	38301.1	7.59	61.46	68.29	-0.717	nucleus	1023
TcMYB95	TCM_034902	336	37515.2	6.3	40.7	78.99	-0.51	nucleus	1011
TcMYB96	TCM_035359	333	37626.9	9.32	58.21	58.92	-0.818	nucleus	1002
TcMYB97	TCM_036404	306	34575.7	8.98	45.85	65.13	-0.837	nucleus	921
TcMYB98	TCM_037245	316	34540.8	6.09	52.94	71.01	-0.46	nucleus	951
TcMYB99	TCM_037376	298	33733.8	6.42	49.45	71.74	-0.865	nucleus	897
TcMYB100	TCM_037377	424	47558.7	6.19	45.83	75.21	-0.5	nucleus	1275
TcMYB101	TCM_037379	264	29753.7	6.17	46.76	81.74	-0.64	nucleus	795
TcMYB102	TCM_037383	202	23559.7	9	65.95	66.63	-0.903	nucleus	609
TcMYB103	TCM_037555	303	34195.3	8.63	46.27	69.27	-0.794	nucleus	912
TcMYB104	TCM_037559	349	39346.5	6.99	39.51	84.93	-0.599	nucleus	1050
TcMYB105	TCM_037728	299	32828.1	5.65	45.38	59.77	-0.698	nucleus	900
TcMYB106	TCM_038131	251	29307	6.62	60.13	62.11	-0.966	nucleus	756
TcMYB107	TCM_038898	376	42073.8	6.09	55.59	64.68	-0.783	nucleus	1131
TcMYB108	TCM_040694	341	38078.7	5.34	50.42	71.76	-0.577	nucleus	1026
TcMYB109	TCM_041010	488	54035.2	5.53	55.31	67.99	-0.626	nucleus	1467
TcMYB110	TCM_041651	570	64350.3	8.9	50.32	72.68	-0.657	nucleus	1713
TcMYB111	TCM_041904	254	29460.3	6.91	60.38	56.42	-0.828	nucleus	765
TcMYB112	TCM_042012	324	36154.2	8.18	52.57	53.61	-0.778	nucleus	975
TcMYB113	TCM_042474	236	26196.2	6.68	69	63.18	-0.862	nucleus	711
TcMYB114	TCM_042629	415	44974.6	5.7	51.16	70.05	-0.485	nucleus	1248
TcMYB115	TCM_044611	555	60387.2	4.95	56.13	66.16	-0.533	nucleus	1668
TcMYB116	TCM_045715	384	42428.2	5.75	51.5	68.18	-0.588	nucleus	1155
