# Supplementary material for: Genome-Wide Identification and Analysis of the R2R3-MYB Gene Family in Theobroma cacao
Source: Genes (Basel). 2022 Sep 1;13(9):1572. doi: 10.3390/genes13091572 (PMC9498333; doi:10.3390/genes13091572)
Supplement: Supplementary file 1 [file genes-13-01572-s001.zip › Supplementary File S2-The conserved motifs in Theobroma cacao R2R3-MYB proteins.xlsx]

## Sheet: Sheet1
Supplementary Table S2. The conserved motifs in Theobroma cacao R2R3-MYB proteins
Motif	E-value	Sites	Width(aa)	Log Likelihood Ratio	Logo
1	5.3e-2337	115	25	6670
2	2.6e-3438	114	41	9681
3	6.5e-1380	116	21	4433
4	2.8e-368	64	11	1527
5	1.1e-251	36	19	1204
6	7.5e-235	94	8	1347
7	2.2e-60	7	25	424
8	4.6e-24	4	25	260
9	6.5e-20	9	18	317
10	9e-20	5	22	265
