# Supplementary material for: Genome-Wide Identification and Analysis of the R2R3-MYB Gene Family in Theobroma cacao
Source: Genes (Basel). 2022 Sep 1;13(9):1572. doi: 10.3390/genes13091572 (PMC9498333; doi:10.3390/genes13091572)
Supplement: Supplementary file 1 [file genes-13-01572-s001.zip › Supplementary File S3-one to one orthologous relationships between Theobroma cacao and five plant species.xls]

## Sheet: Sheet1
Supplementary Table S3. one to one orthologous relationships between Theobroma cacao and five plant species
Common collinear TcMYB gene pairs in Populus trichocarpa	Common collinear TcMYB gene pairs in Arabidopsis thaliana	Common collinear TcMYB gene pairs in Vitis vinifera	Common collinear TcMYB gene pairs in Oryza sativa	Common collinear TcMYB gene pairs in Nicotiana attenuate
TcMYB1	TcMYB1	TcMYB1	TcMYB1	TcMYB5
TcMYB3	TcMYB3	TcMYB3	TcMYB3	TcMYB9
TcMYB4	TcMYB4	TcMYB4	TcMYB5	TcMYB22
TcMYB5	TcMYB5	TcMYB5	TcMYB7	TcMYB26
TcMYB6	TcMYB7	TcMYB6	TcMYB9	TcMYB67
TcMYB7	TcMYB9	TcMYB7	TcMYB10	TcMYB85
TcMYB9	TcMYB10	TcMYB9	TcMYB11	TcMYB35
TcMYB10	TcMYB11	TcMYB10	TcMYB13	TcMYB43
TcMYB11	TcMYB13	TcMYB11	TcMYB18	TcMYB98
TcMYB12	TcMYB15	TcMYB12	TcMYB21
TcMYB13	TcMYB17	TcMYB13	TcMYB30
TcMYB14	TcMYB18	TcMYB14	TcMYB52
TcMYB15	TcMYB21	TcMYB15	TcMYB63
TcMYB16	TcMYB22	TcMYB16	TcMYB65
TcMYB17	TcMYB26	TcMYB17	TcMYB67
TcMYB18	TcMYB30	TcMYB18	TcMYB68
TcMYB19	TcMYB31	TcMYB19	TcMYB74
TcMYB21	TcMYB51	TcMYB20	TcMYB79
TcMYB22	TcMYB52	TcMYB21	TcMYB87
TcMYB23	TcMYB53	TcMYB22	TcMYB95
TcMYB25	TcMYB54	TcMYB23	TcMYB114
TcMYB26	TcMYB55	TcMYB25	TcMYB38
TcMYB30	TcMYB56	TcMYB26	TcMYB44
TcMYB51	TcMYB57	TcMYB32	TcMYB110
TcMYB52	TcMYB58	TcMYB51	TcMYB80
TcMYB53	TcMYB59	TcMYB52	TcMYB83
TcMYB54	TcMYB60	TcMYB53	TcMYB45
TcMYB55	TcMYB63	TcMYB54	TcMYB17
TcMYB56	TcMYB64	TcMYB55
TcMYB57	TcMYB65	TcMYB56
TcMYB58	TcMYB67	TcMYB57
TcMYB59	TcMYB68	TcMYB58
TcMYB60	TcMYB70	TcMYB60
TcMYB61	TcMYB71	TcMYB61
TcMYB62	TcMYB73	TcMYB62
TcMYB63	TcMYB74	TcMYB63
TcMYB64	TcMYB79	TcMYB64
TcMYB65	TcMYB85	TcMYB65
TcMYB67	TcMYB86	TcMYB67
TcMYB68	TcMYB87	TcMYB68
TcMYB70	TcMYB92	TcMYB70
TcMYB71	TcMYB94	TcMYB71
TcMYB73	TcMYB95	TcMYB73
TcMYB74	TcMYB97	TcMYB75
TcMYB75	TcMYB114	TcMYB78
TcMYB78	TcMYB33	TcMYB79
TcMYB79	TcMYB34	TcMYB85
TcMYB85	TcMYB38	TcMYB86
TcMYB86	TcMYB39	TcMYB87
TcMYB87	TcMYB40	TcMYB88
TcMYB92	TcMYB42	TcMYB92
TcMYB93	TcMYB43	TcMYB93
TcMYB94	TcMYB47	TcMYB94
TcMYB95	TcMYB48	TcMYB95
TcMYB96	TcMYB49	TcMYB96
TcMYB97	TcMYB80	TcMYB97
TcMYB113	TcMYB83	TcMYB113
TcMYB114	TcMYB107	TcMYB114
TcMYB116	TcMYB108	TcMYB116
TcMYB33	TcMYB109	TcMYB33
TcMYB34	TcMYB110	TcMYB34
TcMYB35	TcMYB111	TcMYB35
TcMYB36		TcMYB36
TcMYB37		TcMYB37
TcMYB38		TcMYB39
TcMYB42		TcMYB42
TcMYB43		TcMYB43
TcMYB44		TcMYB44
TcMYB45		TcMYB45
TcMYB46		TcMYB47
TcMYB47		TcMYB48
TcMYB48		TcMYB49
TcMYB49		TcMYB80
TcMYB80		TcMYB81
TcMYB81		TcMYB82
TcMYB82		TcMYB83
TcMYB83		TcMYB84
TcMYB84		TcMYB98
TcMYB98		TcMYB99
TcMYB99		TcMYB103
TcMYB100		TcMYB105
TcMYB103		TcMYB106
TcMYB105		TcMYB107
TcMYB106		TcMYB108
TcMYB107		TcMYB110
TcMYB108		TcMYB111
TcMYB110
TcMYB111
