# Supplementary material for: Genome-Wide Identification and Analysis of the R2R3-MYB Gene Family in Theobroma cacao
Source: Genes (Basel). 2022 Sep 1;13(9):1572. doi: 10.3390/genes13091572 (PMC9498333; doi:10.3390/genes13091572)
Supplement: Supplementary file 1 [file genes-13-01572-s001.zip › Supplementary File S6-R2R3-MYB gene sequences identified in Theobroma cacao in this study.txt]

>TcMYB101
MGRKPCCSKEGLNRGAWSAIEDQILIDYIKTNGEGKWGNIPKKAGLKRCGKSCRLRWLNY
LRPDIKRGNISQEEEDLIIRLHKLLGNRWSLIAGRIPGRTDNEIKNYWNSTLGKKVKAEQ
AKQSKDDLKKAKIQPLAETPQSTALRTKASKCSTCLVTQEAYKAEIIDADLVHDARLEPP
KSEGTLLSTISEEAHSVNSALEFDIGELLASDISDSEFWNCCQVNNTSMEEAESSGVARN
MWLSSEQHLQFSEEMLTDWIRDDI
>TcMYB20
MVRAPFYDKNGMKKGAWSAEEDHKLRSYIQRYGHWNWRELPKFAGLKRCGKSCRLRWMNY
LQPQVKHGNYTEEEDALIMKLHEELGNRWSTIAARLPGRTDNDIKNHWHTHLKKRAKRNL
KTSDGKEYDYTTSQTEATHNSEGEAESIIIDTLPSMILESSPLSPTTSSSTELYSFSSES
GFISSLNIGATEDICLHSSEIYEDQSSGDFWSEPFVADNIYNQDGYPSFLARGEFALPLP
YDMYFDDSADLLYQVLMHELPPTHFYFDVIGLWLRMVLADLSFGRNVNGESSHQMPLLNA
CHVIPALALQPPYFITDDILILTYTAFDITLFTLTAAISIL
>TcMYB102
MPKAPISTKCTRKEVNRGAWTAEEDQKLAQVIEIHGPKRWKSVAAKAGLNRCGKSCRLRW
MNYLRPNIKRGNISDQEEDLIVRLHKLLGNRWSLIAGRLPGRTDNEIKNYWNSHLSKKIK
QNEKQNRSSRMQEPVLENSKVSDMDTVPKESEEGTFKRDDNDSKSCSIGDIFFNFHSEEP
LNLDWMSPFLEMDETWFNFAYI
>TcMYB19
MDGTREAETEREENRVSDRVSERRREGNMVRTPCCDKSGLRKGTWTPEEDRKLSAYVTRY
GCWNWRQLPKYAGLARCGKSCRLRWMNYLRPNIKRGNYSKEEEETIIRLHESQGNRWSAI
AAQLPGRTDNEIKNHWHTTLKKRFKHKPSVPKNEKDNPRDPIKRGTSKETEFETKLDNHL
LINSTSPPLILESSLSSPQPASSDQNSSITTDNTVVSSKDSVHINNKALLEAYEANSGNF
WTEPFFSDSCFMSSDMLLPMMDPARYEAHEFPFLDGEILCPFGFYDQLQGLNF
>TcMYB98
MGRAPCCDKANVKRGPWSPEEDATLKSYIETHGTGGNWIALPQKAGLKRCGKSCRLRWLN
YLRPDIKHGGFTEEEDNIICTLYSQMGSRWSLIASQLPGRTDNDVKNYWNTKLKKKLASG
KSCFNMSKTINNDLVPAANTNISTQPGSAAALQPCLPKAEPYNLDYSTSHSQISAPLPIL
SDVGYGFSISSVQNLPLNPVVHFSRPEAVTHLSQSGATMENSLIVTSSQEGSSISDSTSL
AMESKPVSMPGNGYVDDTGNILMDQFSYEFPYEFVNGIWSQEKAGEVVPSCYDSLADFPH
ADIKPQGLNQSVANRY
>TcMYB74
MVMAPFESSFYSRKPRKKREERKRKEAKEVELESKAMGRPPCCDKVGIKKGPWTPEEDII
LVSYIQEHGPGNWRSVPTNTGLLRCSKSCRLRWTNYLRPGIKRGNFTPHEEGMIIHLQAL
LGNKWAAIASYLPQRTDNDIKNYWNTHLKKKLKKFQSALEPNMAQDSTATSHQFVSKSLN
ERRSLDFGTPAASTTLRLNQTSSSSSTYASSTENISRLLEGWMRSSPKTNSSNSTTLLKE
KWSHHQNNNSFDNNDSIGSTSAAAPTSLQGGYRRKAEQEGGELISHEEFESILSFENMNN
VAWDKSTCDSTSKGTCQDSGNDDDKVNNVTMTPETRKQKADQSNNNNPPLSFLEKWLLDE
SSGQVEEMNQMMELSSIF
>TcMYB84
MAKASQSVEKRTLRKGPWSPDEDRKLIAYINRHGIWNWTEMAKPAGLQRSGKSCRLRWVN
YLRPGIKRGNFTREEDETIIELHERLGNRWSVIASRLPGRTDNEIKNHWHTHLRKRLKYN
SVSTSELFQISNVETVKKSSSEVDLPPAIAPANSESSSAIQLSQQFSTDSLPSSGSDPAA
EIDKNQTEDTLVSSETFGELQSILEQQFTSEGSSTAENYGAIYAEPGISATSSQLLWFQE
SMYQGNSCNDLWLNFLVKENMYAG
>TcMYB107
MGRAPCCDKANVKKGPWSPEEDAKLKAYIEKYGTGGNWIALPQKIGLKRCGKSCRLRWLN
YLRPNIKHGGFSEEEDNIICSLYISIGSRWSIIAAQLPGRTDNDIKNYWNTKLKKKLLGR
RKQSNINRLSSSNQDPNEVNTANDSQFSQGLSNSALERLHLHMQLQSLQNPFSFYNNPAL
WPKIHPLQEKMIQSIQSSNGRPNLLMQPLLPNPQPENERTADFYDQPTAASVAHQQDYPK
SSNTKGLELDNSLDGITTSDGSDPFGTGNNLMDSATVPKADGHHHGTAQSNAAVQPVSNF
QAELDEFLNNKTAGYVPQEDQMTEFDCFKEMNGAKDSLIWWSNDFDAKSASSNSWDSTSV
LQSSGMFQDYELAYNM
>TcMYB63
MVRAPCCDKMGMKKGPWTPEEDQILISYVQKYGHANWRALPKQAGLSRCGKSCRLRWINY
LRPDIKRGNFTSEEEETIIKLHEMLGNRWSAIAARLPGRTDNEIKNVWHTHLKKRLKQYQ
TKPGTKQNTKSKSKIKCESSDNIVPSQSESGNPSSSTGYDIPARTETPGQTPRSPQPSSS
EISSITNATTATTDREVNNTDVKAENIDSWEYFPEIDESFWSDAMSSDNSSAPLTFEGVS
DEFQYQFPSSSVDVMEPDYGCGQNLDDAMEFWYDLFIKAGGETTLIQGRDKPVPSPKVRI
TSLTKKPKASPLGKSINQMEKSSSWRLVVKGQTGE
>TcMYB80
MGHHSCCNKQKVKRGLWSPEEDEKLINYITTYGHGCWSSVPKLAGLQRCGKSCRLRWINY
LRPDLKRGSFSPQEAALIIELHSILGNRWAQIAKHLPGRTDNEVKNFWNSSIKKKLISHD
VPALASFADVHNSTPPEDGFISLNANPNLILSTQQDHLYLSPAAPVLQSFGHGDFKPNSN
NYNIDLVHHHFPTPMLPPPSNTSSSFDPTWPLPPFVPQHLDHQNQEDVQIFSNEVVQNFV
SDKLINPTTAVTPYDQPLMAPTVPKLCEILEGNICSLPQASVSLENIDPVSRLSSSCFPS
AGSTYPHDMHVPTSQMEYMDTIITSQLPSSSSSSSLSALSSGQYVTNPNLASSSWDP
>TCMYB4
MGRAPCCDKANVKKGPWSPEEDAKLKAYIEANGTGGNWIALPQKIGLKRCGKSCRLRWLN
YLRPNIKHGGFSEEEDNIICSLFISIGSRWSIIAAQLPGRTDNDIKNYWNTRLKKKLLGK
QRKEQQARRAASCLTLKQEMKRESEDYMIPGMVNQASYWPQLPAVMPLTSTNQDPQFKDQ
ESIRNLLVKLGGRFSDDYPQSSASTNPMNLRYPLDVSFAQDQLYENTMNMISSPSSISPI
NSTCTSQVINSTHFNVNEAAAGPNNMFQGLDGFPAELSELIYSLEGFCGTDNMVDGSSTG
TSSVESSSWGDINSLGYPQIVSGFEACQQSMPQVSTFDESSYFGPQ
>TcMYB9
MGRAPCCEKVGLKKGRWTTEEDEILTKYIQANGEGSWRSLPKNAGLLRCGKSCRLRWINY
LRADLKRGNITAEEEELIINLHATLGNRWSLIASHLPGRTDNEIKNYWNSHLSRKIHSFR
RPSCQSLPVILDMTKAGIAKRKGGRTNRWEMKKTKSYSTQEDDGSSSQKTVENVSVNEVV
PLPSTPILEKETLSTTAIEDRMVLDPYGEDKERMIPVRTSPCQDTGEGMLGSSEERERLV
PMSSSGEERTIENSMLCPSGNAETETDIAPFESIESGGMLCFNDIMDNELLEPNGDLTLS
EWGENKVTVNVEERENSGILSPNKTAANNEEIESGNLSSNVDCGDLNSCSSITSCFVDEC
NIDNNLDWDWERVVQGNELWDEKEYMPSWLWESDDDGKGERHKLEDKDFKRQNSLVAWLF
Y
>TcMYB70
MGRAPCCDKANVKKGPWSPEEDAKLKEHIEKQGTGGNWIALPPKAGLKRCGKSCRLRWLN
YLRPNIKHGEFSDDEDRIICTLYASIGSRWSIIAAQLPGRTDNDIKNYWNTKLKKKLFGM
APQSHRKPHHVHHASFSSLLQSSSTSSPSPSPPLSSPSSTLLYNCSNNTYNTPARSFRCF
EVSYSSNFSNSSASCVTAASVLQPRESLLGPTQHYRLQDGLQMFGGEASCSSSDGSCSNQ
ISQNKELEYEYGGARGSNGANNGEQMGMHSYFCNEADESQTLMASNGGCANGWSEKSSNG
LWGETVPLDYGFEEIKQLICTSSCSSFIFDENKAEEKVMYY
>TcMYB38
MCTRGHWRPAEDEKLRELVERYGPHNWNAIAEKLQGRSGKSCRLRWFNQLDPRINRSPFT
EEEEERLLASHRIHGNRWAVIARLFPGRTDNAVKNHWHVIMARRCRERSRLYAKRSAAHH
STTLPDHRKPSPKPLHQAVHSESEITTSFAPLFDKYKQGYPYPYPFPPHFFKEFYARDWN
PTHCITITEDKNRPTEFYDFLQVNTDSNKSEVTDNTRRDEEEVDQEAMEQQSKAGASFID
FLSIGSSS
>TcMYB34
MELDAKLRENMTPPGQQPMFMKDELFPFETTPSSSSKGCYHWQDFHHLEHHHQVLDVNGS
SPNPVFGIQTACYDPFDAFPYGCSANDVDFYECKPFADNVGAAGHGQVMDNFQGGGGYLN
LSQRNSDDVVMGSDSIGYMPFDFQGVKPVNFVVPDEVSCVSTAENAYYKKVGMNKNRVLA
STKRTWKGRKKSNVVKGQWTIEEDRLLIQLVEQYGVRKWSLIAQMLPGRIGKQCRERWHN
HLRPDIKKDTWSEEEDKVLIQAHIEIGNKWAEIAKRLPGRTENSIKNHWNATKRRQFSKR
KCRSKYPRGSILQEYIKSLNLESSSSTRYQEKPSTATNAAIADMNTSTKAPNHQPKALDF
CPTDRLVPEYDFNEVPDFCFDEKLLQESCSIDSLLDEIPSAPPNVAGAADPVDMALVMKN
EVKKELDLVEMISQQANM
>TcMYB42
MGRQPCCDKLGVKKGPWTAEEDKKLVNFILTHGQCCWRAVPKLAGLRRCGKSCRLRWTNY
LRPDLKRGLLNEDEEQLVIDLHARLGNRWSKIAARLPGRTDNEIKNHWNTHIKKKLLKMG
IDPVTHEPLQKPAATAQDATCQENDQPNLDPNQLELPKNSGHVSPSTDEFCTPTENSSTD
ESRSSSESGSDDDPLMNLIWSESFLNDLSWNFPGPDSREEYSELGFSSSSEENSLSWLLD
YPNIGDDLHQSFGIGGFSEIDMNCLDMGGKY
>TcMYB60
MYRKPMEGLSLGVRKGAWTEEEDILLKKCIEKYGEGKWHQVPSKAGLNRCRKSCRLRWLN
YLKPNIKRGDFAADEVDLIIRLHKLLGNRWSLIAGRLPGRTANDVKNYWNTHLLKKFNPS
KQKARDDDQNPSNPNNIVIKPRPRTLSKKSFPVQLGGTNINDNNSEAATASHNLLADADN
SYYIPADNDQIIWWENLLINDNDAVDVQHAAASFNNSNTKSGTGDQTVLNSIDKYEEIGE
RTMVVEVGNNSSWDELFRDVQLWNVFNPEPEDYV
>TcMYB24
MGRKPCCSQEEGLNRGTWTATEDKILTEYIKAHGEGKWRSIPKAAGLKRCGKSCRLRWLN
YLRPDIKRGNITRDEEDLIIRLHKLLGNRWSLIAGRLPGRTDNEIKNYWNSVLSKRAQVK
EFDHTNKDEKKQRSISCSRKAPTSSGVIHAKAGRCTKVSFSPQQEVTGEDDNNTIVRTAP
SMDVELAHDAAVASGSSDGSFTLLSSKEENPCISRFAMDFDIGESSISEALASHFSQLSD
FDFCDINTVIYEYGTKDNGQALVSPEGMVGNWSGNGLVDANLDSDFGFLAGFLESDGDLT
I
>TcMYB113
MIKGGDRVKGSWSPQEDANLIRLVEQHGPRNWSMISSGIPGRSGKSCRLRWCNQLSPDVQ
HRPFTPAEDAVIIRAHAAHGNKWATIARQLPGRTDNAVKNHWNSTLRRKRAAELSSGSSE
SNNSAVKRWSSQDASESDSGNKRQCLRVEVHENVEFVGPKTLLTLSPPGESVVSGHMEEK
VEDEEEEEVVKRDEEGGGRGGGGGGEEEKRRVEMKETCLLTIMQRMIKEEFVAFNG
>TcMYB86
MMLMMGGNNQVTTQNEGGGTSGMHNSCVEGGLTLKKGPWTAAEDAVLAEYVRTHGEGNWN
AVQKNTGLARCGKSCRLRWANHLRPNLKKGAFSPEEERIIVELHAKMGNKWARMATQLPG
RTDNEIKNYWNTRVKRKQRQGLPLYPPEIQPLYPQHHHSQPTTPIPSSPTQQSPSSFSFQ
APTSLHHGSMLSPPPHSFHLPRSASQPLLHISHHAAAAAAAPTPFLHSPSPASTPPPLPS
PTPSTPPSTSPLPSPPAFSTLPLFDSSTFNTSTSNITTVNATSSDHFFFPRTLPSLQTPL
RYKRFKQNNDNAENNNNNHNITVNSSNGTTNSSFMFPLSPLLKSIDVFNPHTTVAATATT
SSWTPQHYPSYSLDPITLDLASSSRILRPHFDSGQFISTPGVAYPLKTELPSNQLLSQDG
NSEVTLHTNKVNNYSKYSSNDHSSNHPNLSMPVSGNGLLEDMLEEAQVLTGSNDMLTRQG
GLVDFSSSSEGLASVLKPREETQEQINTMHEDYSKLLNVVPSSMPIPEWYSDSGEGSNGQ
SSVITDDNLGLEMHQIASLLPVDHIAHKHGRKPSSRSWDNLPGIC
>TcMYB43
MGCKPSDKPKAKHRKGLWSPEEDLKLRNYVLKHGHGCWSSVPINAGLQRNGKSCRLRWIN
YLRPGLKRGMFTPQEEETILTLHHMLGNKWSQIAQHLPGRTDNEIKNYWHSYLKKKVAKV
EESEAKTRTHNTTSSSENTESTLSPQTVIGQMPSYDSLQHIEKSSIDIDQAFPQHFDFPR
EPQRSFLPKLLFAEWLSLDQEGGSFANSGKPVTSSDGFNQGSSSNFQDPFINGYSLNEGV
FGSDLHDGLSNSSINEIFGSQFKFEAQISGNEFVGSVSGEDICSDFNINNDVMYI
>TcMYB44
MGRTPSCDKEGMKKGAWTPEEDKLLVHYIKKHGHDCWRTLPMLAGLRRCGKSCRLRWTNY
LRPDIKRGPFSSEEEACIIRLHGMLGNRWAAIASHLPGRTDNEIKNFWNTHLKKRLLSTG
NILQTSLSPSDCEPSTLKSELPSTRHTVQCESFRLEGEARLSIESSMLRSSSTSKTDCDI
FLKLWNSDVGEKFRNIAKLPKKEEASETPMSQTSSWTKLESSSCITCEERSSISCGSDTT
PEQTDCYRPG
>TcMYB106
MENKEMKPQPKRGLWKPEEDLILKNYIETHGEGNWATVSKRSGLMRGGKSCRLRWKNYLR
PNIKRGGMSKEEEDLIIRMHKLLGNRWSLIAGRLPGRTDNEVKNYWNTHLNKKSVLGKRK
TIDSNNQHSDNELDKETLQQVQDSKKPSQFVHNSQPVFGISPEKTKTGRLDLDEKKEMQE
VKEESSITDSTWMERAAQCFNYEYAYDIVETPLMMHPNYSNFVFDEEPFTSYLDSFVLFE
AFGTDSDQFGI
>TcMYB85
MGRIPCCEKDNVKRGQWTPEEDNKLSSYIAQHGTRNWRLIPKNAGLQRCGKSCRLRWTNY
LRPDLKHGQFSEAEEQTIVKLHSVVGNRWSLIAAQLPGRTDNDVKNHWNTKLKKRLSGMG
IDPVTHKPFSHLMAEIATTLAPPQVAHLAEAALGCFKDEMLHLLTKKRIDFQLQQSNAAP
GTNTVPYVTSKQEEKDDAVEKIKLNLSRAMQEPDMLPLNKPWESSGATSANFAGACGVFP
VSVTGFQYGPSFGNEGGGSPWSQSMCTGSTCTAGEQGRSHDKLKDENGDESEGGKEIKNA
SSIFNTDCVLWDIPSDDLINPIYREAFNNKE
>TcMYB105
MGRAPCCDKANVKRGPWSPDEDNILRNFLEKHGTGGNWIALPRKAGLKRCGKSCRLRWLN
YLRPDIKHGGFTDEEDNVICSLYNSIGSRWSVIAARLQGRTDNDVKNYWNTKLKKKLLAG
KVGLNKTSNNEITTDSSTSNLNSGQFSASIPSEAEARANGNSDYLNANGSTSSSYMTEMN
HRQNYDYPGLILNQIDQFPLPGLMEVPDYSTSTANNNYNMSSSQEVSSLSNSSSFPMENM
SFATNWSGNGGAEDQGIVLDLDFEGPHYLFSGSTFQAKSSEEDAPCFGNFQSTASLANS
>TcMYB78
MARAPCCEKMGMKKGPWTPEEDRILISYIQRHGHGNWRALPKQAGLPRCGKSCRLRWINY
LRPDIKRGNFTSEEQETIFKLHQVLGNRWSAIAARLPGRTDNEIKNYWHGHLKKKLKQAA
AGSMDCKAIMEARIALHHQRDQSPGLMKPSISSQHSPEPTCSTSTPKPDTEELALTGEQH
GAVQESAGVQFPFSHVSMVETMKNNGPNVDGNRDFWYKLFMENSNEAHGNLG
>TcMYB16
MVHHCCNKQKVKRGLWSPEEDEKLVRYITTHGHASWSSVPKLAGLQRCGKSCRLRWINYL
RPDLKRGSFTPQEERIIIDVHRILGNRWAQIAKHLPGRTDNEVKNFWNSCIKKKLIAQGL
DPNTHNLLPNPIYNINGSSNYGKSSCKLSSCIYDEQPTFRSTVISVVGNDDSYPVDMKPP
SLITSLPAASSVPVPVPAPPDDGYYSQSCSTLLHEGISTIPTGEFQDQKRDIVQTIREQN
PHASKESPRRSSWESLLIPFSSTHPSYHQPGLGRSDCMWEWDGIEPTENKAVVLHRKQQA
VANPPEQRVCEVEIEKRKDYYFSGAQDKEMEASFESYCNFEFDTLVSYGI
>TcMYB72
MRNPATATTPATKITTTTTRNNSGAKTPCCIKVGLKRGPWTPEEDELLASYIKREGEGRW
RTLPKRAGLLRCGKSCRLRWMNYLRPSVKRGQIAPDEEDLILRLHRLLGNRWSLIAGRIP
GRTDNEIKNYWNTHLSKKLINQGIDPRTHKPLNPQQSPSDLKASSSSKANRGGATIPKPN
NPASSSLEETSSGQITAHKENEYFQSNNTLHHYQTETAMAHGFTSLLNCEDSGIEMRSNK
NQGISNEEDEDINYCTDDVFSSFLNSLINEEAFANQNQMQQQTNVTAQADALVSVTATTF
GLVQGWESPIMSSNFNQNDPNRVKDHLN
>TcMYB95
MGRSPCCDENGLKKGPWTPEEDQKLVQYIKQHGHGSWRALPKLAGLNRCGKSCRLRWTNY
LRPDIKRGKFSQDEEQTILHLHSILGNKWSAIATHLPGRTDNEIKNFWNTHLKKKLIQMG
IDPMTHQPRTDIFASLPQLIALANLRDLVESTNPLDDHTVRLQAEAVQLARLQYLQFLVQ
SAASMTNNSYSQNGIADMEAFNLLNSSVPHIKENQVLNSAPISLGNATSQPLHHPALLSH
LPDPQVPFSFQTSLNCEKTSLNSEMGHCSNFTIVSQGDNQTDNSSWLLPSPTLPPTVTET
SISNPGEVSSTSSYTGAASPYWHELYFEDSIMHEIS
>TcMYB56
MGRPPCCDKVGVKKGPWTPEEDIILVSYIQEHGPGNWRAVPTNTGLLRCSKSCRLRWTNY
LRPGIKRGNFTEHEEKMIIHLQALLGNRWAAIASYLPQRTDNDIKNYWNTHLKKKLKKLQ
GSECHSRDGSSSSSQKISRGQWERRLQTDIHMAKQALSDALSPEKSSGLAELKPSNGYIS
YAKPGGYASSTENIAKLLKEWMRNPSKPVSANSAATQLSFDNMAGTDSASSEGTPSKEEK
SSREMSEAFESLFVLESFDSSNSDFSQSMSPEASLFQDESKPDLNAQGQLSLLEKWLFDD
GANQGKDYLSDITLDENANFF
>TcMYB51
MTMKKGESPYRKGLWTVEEDKILMDYVKVNGKGQWNKIAKKTGLKRCGKSCRLRWINYLN
PNVKKGDFSEEEEDLIIRLHKLLGNRWSLIAKRVPGRTDNQVKNYWNSHLSKKLGIKEQN
RKRVDSCQSSKQVKEPDQAAIDPSPGDATSGTMETAVNQSSQKATEVLNAAQESGISENY
ANPFWIPGDDLELSSLSMMEYLDEYSSFDLA
>TcMYB93
MEAMNRCSSSTSSSDTSSSESSLSARASNKAEKIKGPWSAEEDRILTRLVERYGARNWSL
ISRYIKGRSGKSCRLRWCNQLSPSVEHRPFSPAEDETILAAHARYGNRWATIAKLLPGRT
DNAVKNHWNSTLKRRARGGQQQQQQEQQQQLQLLLNQEEQIVQSHHQMEGGDNAFGSVGM
MMDEEALTALTLAPPGSGVPSGSAVVVAERRSRDERVPAEFWDVMRDVIAREVREYMTTT
LSAETPGFPLR
>TcMYB65
MGRSPCCEKVGLKRGRWTAEEDEALTKYIQLNGEGSWKSLPKNAGLLRCGKSCRLRWINY
LRPDLKRGNFTAQEEETIVKLHSTLGNRWSLIAAELPGRTDNEIKNYWKTHLRRKIYSFT
KKVHNGSPTVEAVRIGELAQKRRGRTSRANMKRQKLALMSLGKANKNNTPEETNIIGQME
GTDIVRDLQPTDLGARGCCMNSGARTVDGRINDESERPAICSGDESCNSIAAQVMFDCET
DVFGPYEWLDSEIQRLSVVLKSECAEVSPSGDGCFDPKEENGGIMVTTEEMDKEIPAVQE
TKSKSHHDEEIRGSCSINWNSDCGRSCGESQVRRSSPSDPWFDEGWLGWDLDQADALGFC
SHDPWDDLKYFQSVHQNHQWESWDDLIYFQSVDENDHRSM
>TcMYB15
MRKPDQNMGKDRVNNNKIKLRKGLWSPEEDEKLMKYMLTNGQGCWSDIARNAGLQRCGKS
CRLRWINYLRPDLKRGAFSPQEEELIIHLHSILGNRWSQIAARLPGRTDNEIKNFWNSTI
KKRLKNNTSTSSSPNNSDSSELRDHGVGGIFPVHEHDIMTLCMDSSSSSSTSMQPIVTGN
QFDPFPLLNNRYDMTGAPCLFDVPACLTQGDMVQGFYGDYGVLEPANKIGLEGDFSLPPL
ESRSIEENNAANGSIDMKSNNNHYNNTCFNNTDQSFKVGDMFGLENHHWQGENLRMGEWD
LEGLMDNISSFPFLDFQVE
>TcMYB103
MGRNPCCSKEGLNRGAWTAHEDKILTEYIKAHGEGSWRNLPKRAGLKRCGKSCRLRWLNY
LRPDIKRGNISADEEELIIRLHKLLGNRWSLIAGRLPGRTDNEIKNYWNTNLGKKVQHHQ
NPSAAPGHNKSNGRVTRKREAQLATSAGTPSSHVVRTRAIRCSKVFINPHQKIEPFDRNR
EAKPSIDGECRPMTQTSAPSPIKALSENEDQNVHNKPFDFMVDFNMGEFCLSELLNSDFS
DLVGLNYSNDSSNAISPSSDQPLIFSEEILQDWTSSHHAQQNVASNPHSLASFLDYGEEW
LAE
>TcMYB5
MGRSPCCDESGLKKGPWTPEEDQKLVKYIQENGHGSWRALPKLAGLNRCGKSCRLRWTNY
LRPDIKRGKFSQEEEQTILNLHSILGNKWSAIASHLPGRTDNEIKNFWNTHLKKKLIQMG
IDPMTHRPRTDIFSSLPHLIALANLKELMDHQPWEEHAVRLQAEAVQMAKLQCLQYLFQT
PASISAGSNNINNTFTDMETINLSNSLSPVKDNSVLSSPQLDIAAASLQGFNDSILFPRL
PDLQIPCEYPTSTNKDMAQAQEYTVLSQGENKCNSPWLTSSATPSPSVAPSVTETLIDNS
VWPDHHLLFDDPLFHEIA
>TcMYB66
MREEKREMGRSPCCEKVGLKRGRWTAEEDEILTQYIQANGEGSWRSLPKHAGLLRCGKSC
RLRWINYLRADLKRGNITAQEEETIVKLRAALGNRWSLIAAQLPGRTDNEIKNYWNSHLS
RKIYRFTKTIKDTKPGEIDIITTAEECKRTGGRTSRSAMKRQKLALLSFGIPKNDLTPNE
EMESAAQGNTIPGAPIQDRKIMKNLQPNENHDEDPISAVAGRRNIGIMHGSCMHSSAGKA
GNYDESKSRGIALSSGEESCSAVETYGSCSERESEEVLGPYEWLDSEIKRLSSVLQSEGV
DPSGNRGFTPNVENGARVISEDRVNGVQRGAQKDEERESCGIWSSNAEIIGKAGEYQMSS
FSSPAETSWFDKDWLDWDSAAGFGQCRDADQWELWDDSDKVLCQLWDDGKGDEAG
>TcMYB11
MGRHSCCYKQKLRKGLWSPEEDEKLLRHITKYGHGCWSSVPKQAGLQRCGKSCRLRWINY
LRPDLKRGTFSQEEENLIIELHAVLGNRWSQIAAQLPGRTDNEIKNLWNSCLKKKLRQRG
IDPVTHKPLSEVENGEDKSQQTNSRDKASGASSELNLNTDNLKPGVTLHEQRPTSVTAHG
YQLEMEGSPSSKTMNSSNNNSNNNNLMTSTASKDFFLDRFAATHHESTTTNSQPSDLVGH
LPIQQLNYASNARLSSTSNPTLWFTQTSKAFDINSEFSSSAMSTLLPPLTSSFLSAPVGF
KPSVSVSSDSPSMPSFTVNGSRYWETGASANNSNSSSSTELQSNSSFFENSFSWGLADCS
TSEKEAPIPLMESQAEEIKWPEYLNNPLLVAAALQNQTPQSLYNIEIKSETHFLTNSSNS
MWPHSQQQQEPLQNSDMCAKDIQRLTATYGHI
>TcMYB10
MDVYDRGLIFETPQSEEEMDVRKGPWTEEEDSMLKAYVNIHGEGRWNSAARLSGLKRTGK
SCRLRWLNYLRPEVRRGNISLEEQLLILELHSRWGNRWSKIAQHLPGRTDNEIKNYWRTR
VQKQAKQLKCEVNSKQFRDAMRYVWIPRLIERIRATSESPSGQPSSSSTTTYMNSSSNIT
TSQITYANTTGSVQVDPSLLPEVSGTSSDSLDTQVSSVSDLTDCYNPQSASNNPNNLQKG
SGLYPENLAGTWRRDGGIDFQATEEQSNGWLGGGDSMESVWNEENIWFLQQQLHDEV
>TcMYB18
MDQDFDRVKGPWSPEEDELLRKLVLRLGPRNWSLISKSIPGRSGKSCRLRWCNQLSPEVE
HRAFTPEEDETIVRAHARYGNKWATIARLLNGRTDNAVKNHWNSTLKRKLSMEDGDSLQE
TGKRSAKSQRSASSNNMGSPSGSDVSDLGLNVAESERSGVSTELTLGRSSNESSELNNDN
SSSEKVLLAQKHEMGTKTATVDPNLMAAMQEMIRKEVRDCMAEFGFQSEGVRNAGFKRIG
IRRID
>TcMYB67
MDVKARGCSADVQSEEEMDLRRGPWTVEEDFKLINYIATHGEGRWNSLARCAGLKRTGKS
CRLRWLNYLRPDVRRGNITLEEQLLILELHSRWGNRWSKIAQQLPGRTDNEIKNYWRTRV
QKHAKQLKCDVNSKQFKDTMRYLWMPRLAERIQAAAAAATATSSTSVTTTSASATTTAPN
VGTGQMVLPHGVLGNDFGRAQVTPSYTPENSSTAASSDSFGTQVSPVSDLTTDYYSNIPV
SNNPNPDNYFQASQAGYSDSLISPSGNYYNHGMDFQSMEQNNTNNPWLDGGDDASDNFFN
PEDFYFLQQQFNFNM
>TcMYB116
MVRPPCCDKLNVKKGLWTEEEDAKILAYVSKHGTGNWTAVPKKAGLRRCGKSCRLRWTNY
LRPDLKRESFAPQEEELIIRLHAAIGSRWSIIAQQLPGRTDNDVKNYWNTKLRKKLSEMG
IDPVTHKPFSQILADYGNIGGLPKSRTRIGSLNRDMKNAFLLKAEPYPSPAAAAEGLMTT
IASSGMEPIQDNFFANNSINHHADSDSSLDLLSQLQAIKALVTEASNYTGHQTISPDQFP
NECSLSSSPSSSTCSTCSTAAQQKSALAFSWRDFLLEDAFLPADHPQGQEDHALEFSSRD
FAGHQTPNVVPQSHSNNEISAERKVDNNNVNNNHNGVQGMDSGVPSYGFHASSSTDDSSF
IATMLDQENEMFSEFANLLEDPCY
>TcMYB45
MGRAPCCTKVGLKRGPWTATEDTLLTNYIKSHGEGHWRSLPIKAGLLRCGKSCRLRWMNY
IRPDIKRGNITPDEDDLIIRLHSLLGNRWSLIAKRLPGRTDNEIKNYWNSHLSKRVKKSE
TNSSNSKEASRSSRKANKTSEKKQKSKEKQEGANPTATTTVHQPKASRVSPFSLLTGSSG
FDSKISGPSSCGEGSRSGANSDTDVFDFPPYWPDGNAGAATNSGKAMVYDENQQEFPYGF
DTGVGDGNMLDDIFQEYQKLLVVDHDPGERNSFADSLLI
>TcMYB82
MAPLKDETIKMEENVSPKREVNKGAWTAEEDRKLAEVIAVHGAKRWKIIAIKAGLNRCGK
SCRLRWMNYLRPNIKRGNISDQEEDLILRLHKLLGNRWSLIAGRLPGRTDNEIKNYWNSH
LSKKINQKEKQSGATTREGCKAQKRVVENAKEVIEENTSRGGEDSNISFDVDEFFDFSNE
DPLNLEWMSRFLEVDEGFN
>TcMYB77
MRIMIKGGVWKNTEDEILKAAVMKYGKNQWARISSLLVRKSAKQCKARWYEWLDPSIKKT
EWTREEDEKLLHLAKLMPTQWRTIAPIVGRTPSQCLERYEKLLDAACARDENYEPGDDPR
KLRPGEIDPNPESKPARPDPVDMDEDEKEMLSEARARLANTRGKKAKRKAREKQLEEARR
LASLQKRRELKAAGIDTRQRKRKRKGIDYNSEIPFEKRPPPGFYDVADEDRLVEQPKFPT
TIEELEGKRRVDIESQLRKQDIAKNKIAQRQDAPSAILQANKLNDPETVRKRSKLMLPAP
QISDHELEEIAKMGYASDLLAGNDELAEGSGATRALLANYSQTPRQGMTPLRTPQRTPAG
KGDAIMMEAENLARLRESQTPLLGGENPELHPSDFSGVTPKKRENQTPNPMSTPSMTPGG
AGLTPRIGMTPSRDGYSFGVTPKGTPIRDELHINEDMDLNDSAKLEQRRQPDLRRNLRSG
LGSLPQPKNEYQIVIQPLPEENEEPEEKIEEDMSDRIARERAEEEARLQALLKKRSKVLQ
RELPRPPSASLELIRDSLLRTDGDKSSFVPPTSIEQADEMIRKELLSLLEHDNAKYPLDE
KANKGKKKGTKRPANGSIPSIEDFEEDEMKEADSLIKEEAEFLRVAMGHENESLDDFVEA
HNTCLNDLMYFPTRNAYGLSSVAGNMEKLAALQTEFDNVKKKLDNDKSKAESMEKKFNVL
TQGYERRAATLWRQIESTFKQMDTAGTELECFQALQKQEQFAASHRINGLWEEVQKQKEL
EQTLQRRYGNLIAELERIQILMNIYRVQAQKQEEAAGKDHALELSEAAVAANPAVVPSTV
LSEPVPSSEHVDSSLDEQSSLKADMNVDSRKEHAIMDVETDGIMSGNVPLVVEDKEDNIS
KTLDGMTGNIVTSSEVAAESINPDAVSTKQDSIQETLEGEGVADHTKVDNSSVLGGDTAE
KQTGMEE
>TcMYB58
MVGMMGWEAPQQGWRKGPWTPEEDKLLTEYVNLHGEGRWSSVARSAGLNRSGKSCRLRWV
NYLRPGLKRGHLTPQEEGIIIELHALWGNKWSTIARYLPGRTDNEIKNYWRTHFKKKEKS
SQKQEKRKAQTLKLKQQLQQQQPKPQPDKDEMKRVLPVQTEKANTKVSQVTEAQARPEMV
FMYPTLEDQCLPVTSPAAAASWLDQYLVDEGLWGGLWNLDDPHGGLDQAGNCNKIAMQSQ
ATACSFGGDGSNLYNGGYIF
>TcMYB111
MKMVQEEIRKGPWTEQEDILLVNFVHLFGDRRWDFIAKVSGLKVWRETTDRTGKSCRLRW
VNYLHPGLKRGKMTPQEERLVLELHAKWGNRWSRIARKLPGRTDNEIKNYWRTHMRKKAQ
EKKRAMSPSSSSSTTTTVDSLPFSGNGKVSFYDTGGPNMIALAGKNSPEFEDEKGYSMDD
IWKDIDLSEENTLKPLGDNYSEEGCNFSCPSMSSPSWEYCWDLPWKMDEEESKMFLPTNQ
FLSCFEYGTAPLTG
>TcMYB62
MKERQRWQPEEDALLKAYVKQYGPKEWNLISQRMGKTLNRDPKSCLERWKNYLKPGIKKG
SLTPEEQSLVISLQAKYGNKWKKIASEVPGRTAKRLGKWWEVFKEKQLKQLQKKQGRKEF
SPEGNSNIPVVSSSPGQYDHILETFAEKYVQPNNKFLAYSTMNLSPIMPPIISLPDPDPV
LSLGSGSSGTATTSSSVVLPLWMNHTTSSLSSSTSSTTPSPSVSLSLSPGEPGLDPDLAR
FVPGQVGTLVQCCKELEEGRQSWMQHKKEATWRLSRLEQQLESEKARKRREKMEEIEAKI
RCLREEETAFLGRIESEYKEQLNVLQRDAETKDAKLMEAWCSKHVKLAKLVEQIGFSTQS
LP
>TcMYB76
MGGVAWTEEEDHLLKKCIEQYGEGKWHRVPLLAGLNRCRKSCRLRWLNYLRPNIKRGSFA
KEEVQLIIKLHRLLGNRWSLIAGRLPGRTANDVKNYWNCHLSKKLNIGQETEEKENAINA
VIRPQPGGNATTGSVKPRSQDIVPNSQLTIEESSMSTPFHFVEVAQQGQELVKEEDSSLG
VEEPGILGDMRTDIGQFHELNILSTDEGCGKWDWDDLVLDMDLWTDSM
>TcMYB73
MPSIHTNISQTTLIKGHWDMMGRSPCCDENGLKKGPWTPEEDSILVDYIQKHGHGSWRAL
PKLAGLNRCGKSCRLRWTNYLRPDIKRGKFSEEEEQTIINLHAVLGNKWSAIATHLPGRT
DNEIKNFWNTHLKKKLLQMGIDPVTHRPRTDLNILANLPQLLAAANFSSLMNIPLDNALR
LQSDAAQLAKIQLLHNILQVLGSSSSTTTPTMEAMNLLAGPSLRENQLYELLRMNSQLEE
NRNLPFAFAPHELTQLQSNFLNLEASQHQPHQFSEYHQPMKDSKICSNNNDQFASSSSSP
VIPTSTPQLPALVPASPGHPTTHVNQTENKINPNDISNPSSTSTTFEAWGDLMDDEASDS
YWRDIIDQASSQSWTIS
>TcMYB69
MKERQRWRAEEDALLHAYVKQYGPREWNLVSQRMNTPLNRDAKSCLERWNNYLKPGIKKG
SLTEEEQRLVIRLQAKHGNKWKKIAAEVPGRTAKRLGKWWEVFKEKQLREQKEKNKTVDP
IEEGKYDRILETFAEKLVKERHSSAFSMATSNGGFLHTDPPSPAPTLLPPWLSNSSTAPA
VRPPSPSVTLTLSPSTVTAAPPIPWLQPERMSENTPVVLGNMVPYGSIPPCGENPLVSEL
VECCRELEEGQRAWVAHKKEAAWRLRRVELQLESEKACRRREKMEEIESKVKALREEQKA
TLDRIEAEYREQLEGLRRDAEAKEQKLAEQWAAKHLRLTKFLEQMGCRPRLTEPNGR
>TcMYB83
MGRAPCCDKNGLKKGPWTPEEDQKLIDYIEKHGYGNWRTLPKNAGLQRCGKSCRLRWTNY
LRPDIKRGRFSFEEEETIIQLHSILGNKWSAIAARLPGRTDNEIKNYWNTHIRKRLLRMG
IDPVTHSPRLDLLDLSSILSSSLYNQSQMNMSRLLGVQSFVNPELLRLATSLMSSQRENQ
SQNQNQNQSFLLQTVPESQLGSSQVQNQYQPLMQSNHLPTQVQEIPACTSLNGTPCIPFS
SDAQLMNPNVDHFPSNLTDLSDWPGNAMPSNLTEDYVPLQPNYNYYGASDQTVMDPSSDT
SNFHSNNSNQSFSFASVLSTPSSSPTPLNSNSTYINSSSTEDERESYCSDILKFEIPDIL
DVNEFM
>TcMYB81
MGRSPCCSKEGLNRGAWTAMEDRILKDYIKIHGEGQWRNLPKRAGLKRCGKSCRLRWLNY
LRPDIKRGNITRDEEELIIRLHKLLGNRWSLIAGRLPGRTDNEIKNYWNTNIGKKLQDKQ
SRSLSNRKPSNRSQQKANPTIETSARLPSEAKLTSCVIRTKATRCTKVFINVPEPQLEDT
YKPSVLRPFPLPEEPESSEFVPKEDNDPSNLMIDLEVDENFLSEFLNSEFSQLQPSHFQN
KGDSYSNSDTCDPGQYSSTNSDQSLFLSNDMMQDADFTSMASLMESELDWLQDQADPN
>TcMYB3
MAITSTSNRKEMDRIKGPWSPEEDDLLQKLVQKHGPRNWSLISKSIPGRSGKSCRLRWCN
QLSPQVEHRAFTPEEDETIIRAHARFGNKWATIARLLNGRTDNAIKNHWNSTLKRKCLSV
GEECNFITNGGYDGNLRGEEQQPLKRSVSAGLYMSPGSPSGSDVSDSSVPVLSSSHVYKP
IPRSGGVNVDVNVDVNVMPAGVEAASSSNDPPTSLSLSLPGAESCEVSTHPVSESTQMRN
EAKNEERVGGVMGFSSEFMAVMQEMIRVEVRNYMVQMQQQNGGVAGGGMGMCLDGGFRNV
MAMNRVGVSKIE
>TcMYB54
MGRQPCCDKVGLKRGPWTIEEDHKLMNFILNNGIHCWRTVPKLAGLLRCGKSCRLRWINY
LRPDLKRGAFTESEEDQIIQLHARLGNRWSKIASHFPGRTDNEIKNHWNTRIKKKLKLLG
LDPVTHKPIEKAEKTDGKNKMTSNSNSSNKQEASFESKSEDDHAITVSTSRDEKSEETQV
IFDETNDLLNNYQMLCGSFDLESWLNQDTNTSSSYTSSFSVEESNNPSLVRPRSKDSSSS
TRKREHFEENSVSLARAMQRAIPRIHTVVATPGLKSFSLNAPRIVEVEYANGSKFCLSAE
FLRVYSPAADGKIRSIGGEKVISGRRHVGIMSTEPVGNYGVRIVFDDLHRTGIYSWDYFY
NLGTNKFTLMRNYIKTLKKHGLSRDPPKRK
>TcMYB21
MRIYIQEKKKREGYIAFLKLCRNERASNYPSLTPSRKLHCHQLHLCISLFQGKSMGRTPC
CDKNGLKKGPWTPDEDLKLTNYIQTHGPGNWRTLPKNAGLQRCGKSCRLRWTNYLRPDIK
RGRFSFEEEETIIQLHSILGNKWSAIAARLPGRTDNEIKNYWNTHIRKRLLRNGIDPVTH
APRLDFLDLSSILSSTLCSQSLLNVSSMLGTQAFLNPELLRLANTLLSLKQENPEILLQY
LQQNQLCDSQQNLVPSLQPSQLQIPIQNASTCTTSNVPCTSTLSQMQANGEGFCSNMTNF
SYPNSQENLTSSTLNNAFVSQPIYVQCRPNSTVPLLSENSNFQSLDGSQNFNFDSVRSTP
ISSPTPLNSSSTFINSSSTDDERESFSSLLKFEIPESLDINDFM
>TcMYB61
MRKPCCDKQGTNKGAWSKQEDQKLIDYIRTHGEGCWRSLPKAAGLHRCGKSCRLRWINYL
RPDIKRGNFAQDEEDLIIKLHALLGNRWSLIAGRLPGRTDNEVKNYWNSHIKRKLIKLGI
DPNNHKLNQYPLRPQPQHVSPSSPASLNVARKPRRSSAAKDRVSDAASCLEDERSGRVSK
LDLDLTIAFPPTPTNHHEEKQQNTASIMTSEEENYTAPTLLLFR
>TcMYB55
MGRPPCCDKSNVKRGLWTAEEDARILAYVSNYGIGNWTLVPKKAGLNRCGKSCRLRWTNY
LRPDLKHESFTPQEEEVIINLHKHIGSRWSLIAKHLPGRTDNDVKNYWNTKLRKKLSKMG
IDPITHKPISQVLSDYGNINSLPNTENLFGSFGKNFRNTLMPKNEPSSIPIGLPNNCMIM
KPVIEQVQDNSSAANNLSWDILAQGQVNNRGSIQPNFFSEVNSSCSSSSSTAFSQLSSPQ
SSSFQASQSEITPTSPFNWSDFLLSDPLFHDNSQQKQEHKFPGPRRSSTMTQKEISQFKA
NGGSDHSFNRIELQGFGAYDYSSSTMNQVNIKTDASSLSASSFVDAILDRDSEIRSQFPE
ILDGSFDY
>TcMYB35
MGRHSCCIKQKLRKGLWSPEEDEKLFNYITRFGVGCWSSVPKLAGLQRCGKSCRLRWINY
LRPDLKRGMFSQQEEDLIISLHEVLGNRWAQIAAQLPGRTDNEIKNFWNSCLKKKLMKQG
IDPTTHKPLSNKVEVKEEKNRTDSVVLQVPQSSGLSASAVSSFAAHEPTFLVSDSGFYGS
GLTEASRDQFINKQVYDPLAYIELQAGIDPSGYNSNLVPQYHPSVRQFDQNHFETNSSFT
FTSMPSLTNFDHGNMSGTDFSDNSASRISTSFLLNEAKESSSNSSNISSYTGFQMNNMVE
NGAFSWDTENKLDTMFQFQVNGIKSEELKPGSWQEGQGQLHNHNSVDFSSYPLTSLSEDL
TGANFDVFQQI
>TcMYB30
MVNKCVIYAPDDMNRLSCHSSTPSSSSSSPGSSMGMVYPDMGSLSLGPNYGIVGSSVSSS
QDSYACKGSEMENERASSWGFHFMGNCKARSFEENHSSDVVEGKDSDCSDGFGDNNRSIN
LNANLNEENSNENGVSGKETDSGQSKLCARGHWRPAEDTKLKELVALYGPQNWNLIAEKL
EGRSGKSCRLRWFNQLDPRINRRAFTEEEEERLMQAHRLYGNKWAMIARLFPGRTDNAVK
NHWHVIMARKYREQSSAYRRRKLSQSVYRRMEETPTFVCRDAATKAEPPPYCLNIPNRRL
GIISQYQFGTFNGADGGVDVGVSNVSPHMTSGREAISSSEVPHSGLCAQQAPFDFFPGVN
SNDMVGMFSQTRSWGARPIDEPQICGFYPHHQQQQQQPSSYMMAMQQSDFLSSQSLTDCT
ASTPQVSASEPSSSVAGSRAAASSHSHSHSHYEIVQPPFIDFLGVGAT
>TcMYB33
MSDMEEKSSEYKKGLWTVEEDRILMDYVRVHGKGKWNRIPKITGLKRCGKSCRLRWINYL
SPGVKRGDFSEEENDLIIRLHNLLGNRWSLIAGRVPGRTDNQVKNHWNTHLSKKLGIKKE
KNKVSTSSRITIKKSRQDFSTSSSPNSKLPHSCDGGGHVNPKVIMTSDGHSQNAVDCEGA
QGLVAITDDYESSSWFFHDELKSHTPNVMEFLDESLDFVWLGL
>TcMYB87
MQWVMRVSLSLAMAKPPCCDKNGLKKGPWTAEEDQKLIDYIQKHGHGRWRTLPKNAGLRR
CGKSCRLRWTNYLRPDIKRGKFSIEEEETIIQLHSVLGNKWSAIAARLPGRTDNEIKNYW
NTHIKKKLLRMGIDPVTHSPRLDLLELSSLLSSSLYNSSQLNPAGLLGIGPMFNRNFLNF
AAALLSSQNKTLEISPENIQQNQTGNFQCQNQYETYQANQVQNPMQGYTTSQANLNHLST
NPNNNLSCQMSLPNLWPEYDRENVSISTPKGFFPMQNYGYHDSINQSITNSLAENRSCFS
DQNNIPNLSPFGSLLSTPSSSSTPLNSPSTTYANNNGSSTEDIERDSYCSNMLMFDVPNG
LNVNGCV
>TcMYB114
MKGEEKESNCQDSPAVGGSCSGGGGDELELIVAESELAGGGSGGNSRVKGPWSPEEDAVL
SRLVAKFGARNWSLIARGIPGRSGKSCRLRWCNQLDPCLKRKPFTDEEDRIIISAHAIHG
NKWASIAKLLPGRTDNAIKNHWNSTLRRRCMELGRFKPEPADMMEDGSLERTKASSEETL
SVGDINSFKHFEGRDVVMDDRPNLQVDKPPIKEDQSAAEPKDHPTLCRPVARVSAFSVYN
PPSNSRTESGMSSTILMQGPLAHASRSDWGVGKILEDLCSEPVIPLCCGFGCCSTPCGGH
SQSSLLGPEFVDYEEPPAFSSHELISIATDLNNIAWIKSGLENSCVRIPSNTAGQRLPQG
ATSSMQIGISDLYVKSDHMRFDDGRSKLTGMTAEVIPTQMPKQTFTVRSEVEGLS
>TcMYB12
MGRAPCCSKVGLHRGPWTPREDTLLVKYIQAHGDGHWRSLPKKAGLLRCGKSCRLRWMNY
LRPDIKRGNITPDEDDLIIRLHSLLGNRWSLIAGRLPGRTDNEIKNYWNTHLSKRLLSQG
TDPNTHKKLSEPAVQQVKKRKSSRGNSNKKQNNSKGKGAKVEPEKPKVHLPKPVRVTSFS
LPRNDSFDQCNTFSTVSSSQGGEGGLGTEVVQGPWSDNVNDDENGTGFLAAYDDHGFVNG
SDFECQSHVPASDDDNSLEKLYEEYLQLLKTNDDQVQLDSFAESLLI
>TcMYB88
MGKGRAPCCDKNQVKRGPWSPAEDLRLITFIQKHGHENWRALPKQAGLLRCGKSCRLRWI
NYLRPDVKRGNFTREEEDTIIRLHEGLGNKWSKIASHLPGRTDNEIKNVWNTHLKRRLAS
KNGNILQTDESKESSMTSSSSCSSITFVSSSSGKRNLEIDIEHQWDEGSVNKKPREAFAM
SVSDKAQDFKTELSNHSSPFEEPKELSSSSISSYNSNITNSSQIDVSNPENQAGSLFNFA
GLYDANNASEEVNKPEILDTAFDIPLESDLDFWDMLDNLGSFQSDGIQLHEMEGNQSSNF
GEGYIKEAVNKKWLHDLENELGLEVTRDENQNDLSNNAAEPLVPEMYDMLLKPEADMGMG
HYHAWSSSQHSPAI
>TcMYB92
MGHRCCSKQKVKRGLWSPEEDDKLIKHITAHGHGSWSSVPKLAGLQRCGKSCRLRWINYL
RPDLKRGSFTADEEQIIIDVHRILGNRWAQIAKHLPGRTDNEVKNFWNSCIKKKLLSQGL
DPKTHNLLSSRQRASNKLACHSSSQTQEQSFTVFNMSSQNRDAPRAMMKAPVLTLPEPPP
PSDQIHRSMAMQIPYSECQSPNFVGTGYGQNPNESAIFSYGLSVESTIISSSSSSIPLPG
FNNLLDENPCIWEANAFVETFEAPTVEGLQPQEQPQQEKEKICEMVIDKIDEAREEVLEM
DASFDSCSFDLGLLESTLISAAMCRDLSSMDDFAWNF
>TcMYB97
MGRSPCCEKAHTNKGAWTKEEDQRLIDYIRVHGEGCWRSLPKAAGLLRCGKSCRLRWINY
LRPDLKRGNFTEEEDELIIKLHSLLGNKWSLIAGRLPGRTDNEIKNYWNTHIKRKLISRG
IDPQTHRSLNETANTTNNTAKATATATATSPAELDFRNAPKVGKANFITTPSLDFKYSEF
QVKAKAESLEEGNCTSSGTTTDEEQQQHLHHRQQQHKDKYPSNGQELNLELSIGISSAGK
DSTRVSSANSAESKPQLDNHNYQFLGQAMVAKAVCLCWQLGFQRNEICRSCQNTNGFYRY
CRPLDS
>TcMYB94
MGRAPCCDKASVKKGPWSPEEDAKLKEYIEQHGTGGNWIALPQKIGLKRCGKSCRLRWLN
YLRPNIKHGGFSEEEDKIICSLYISIGSRWSIIAAQLPGRTDNDIKNYWNTRLKKKLLGK
QRKEQQSRRGNSLKQEMKRGNGNSMIPDHNNQSPYWPELPVLAPIPYSSEDQRIDSQASM
RRLLIKLGGRFSEAEHVISDGTTLHQFPNDSSSTQQLYEQTVHMPSSSPPMDALNNNIDT
QFVNSPYTTIDATNLHMLQGQSSFSSELQEMAYSNPQRLDGMEFLYGEDMINNRAVNSCV
SIGWGDTSSLVCPPVTSEYGGMQQGILQEYAFSELRYPGA
>TcMYB37
MPIPSLAFSPDFGPLLSSDLICYLHWGFSLFFLFPMRKPCCEKKETNKGAWSKLEDQKLI
DYIQKHGEGCWRYLPQAAGLLRCGKSCRLRWVNYLRPDLKRGNFGEDEEELIIKLHALLG
NRWSLIAGRLPGRTDNEVKNYWNTHIKRKLLQKGIDPNNRKLVLSSISIAKSKMSNESNS
STVDSGSDDSNQDMKFASGSESNTMSSLPDLNLDLTIAPPPPLPLMEERQLINLDSS
>TcMYB6
MGNFRGNSSDSEKSCHRGHWRPAEDEKLERLVEQYGPKNWNFIAQHLQGRSGKSCRLRWY
NQLDPNINKKPFTEEEEEILLTAHGIQGNKWASIARLFPGRTDNAVKNHYHVIMARRKRE
KLLIYSKRTGQGNPDHSNKNNVGGKFDGFLRPQSTSDSKLGFCRFQVTRDRQGFSLLSSS
NSSPSWLSGRGSTITNDSSGYYDGFGRARKDYVRASDQDELAKKGCSNFIGPKAVHVHHS
FTFSNFGSEGETCRRGLVKFSDNRSALWNLHIVSQGEGSIKHKDIPLIDFLGVGIS
>TcMYB40
MGRTPFCTAEGLKKGPWTAEEDQKLIAYIQKHGEGGWRSLPEKAGLQRCGKSCRLRWANY
LRPGIKRGDFTSEDDQTIIELHAALGNRWAAIARHLPKRTDNEIKNYWNAHLKKRLATMS
IDPVTQKPVGTTPGSSSRNSSTMGNAEPPMVHTESATKQESEPTLQQPTSRSTSASALLL
NKLASRVTTLQCVDPLRACQIMQSMSSKGTGDGGATANNESAICRPTSNCQGNNISTALD
TSAWLDIAETLTTPLNCLDLLETLPPELAECNASDDGGVSVDNYRIEDPVSDALSILDKN
ASAPASSFSSTSDRVLNNMASKLASLPCVDEIHDWQHNLPGPIQGDSDTTTTGDVAILDD
ISIDDTTYDMVGSPIFYNLNYLENEPEPSDPFYIP
>TcMYB25
MRKPCCDKQDTNKGAWSKQEDEKLINYIQKHGEGCWRTLPQAAGLLRCGKSCRLRWINYL
RPDLKRGNFAEDEEDLIIKLHALLGNRWSLIAGRLPGRTDNEVKNYWNSHLRRKLMNMGI
DPKNHRLGITKLPRPQSPHKYSNTSATSSGSKVPAANKKNPAVKSRCDNDQVSDAGSCLE
DEPCGQLIPDLNLNLDLTINISVPNSVAKVEEEQNHKECNISKDLEFSPSPTLVLFR
>TcMYB64
MGHLTDDDGILKRSAVYLNTEKMGMILKMTDGVMAGHLGWGIIEEGWRKGPWTAEEDRLL
IEYVRVHGEGRWNSVARLAGLKRNGKSCRLRWVNYLRPDLKRGQITPHEESIILELHARW
GNRWSTIARSLPGRTDNEIKNYWRTHFKKKAKLSPDNSDKAKARLLKRQQFQQQQLLQQQ
EQQQQQQQQQQQQQQLQLNQFDMKRIMSLLDENEHRAPYVPQLRQEMATSYPNTTEEQGF
FYPMINGNVSGSDTSNEEILWDGLWNLDDVHGTFGSACATSKASLHNLVAPFC
>TcMYB57
MGRSPCCDKVGLKKGPWTPEEDQKLLAYIEEHGHGSWRALPAKAGLQRCGKSCRLRWTNY
LRPDIKRGKFSLQEEQTIIQLHALLGNRWSAIATHLPKRTDNEIKNYWNTHLKKRLAKMG
IDPVTHKPKSDALLSTDGQSKNAANLSHMAQWESARLEAEARLVRESKLRSNSLQHQLNP
PGYAPSASASASTSASAAQLVNKTAWNSGWSKSSEGNTGVLNSTGLGVAGDLESPTSTLT
FSENAPPIMSTGLGVSSMPMIEFVGTTSGSSDTGIIKEEGEQDWKGLGSSSNLPEYKEGM
ENSLSFTSSLHDMTISMEEGWTPESLRPNNGHVNVGNVMDEGFTNLLLNDSMDRSLSDSG
KESDENSGGSGDGSDYYEDNKNYWNSILNLVNSSPSDSPMF
>TcMYB75
MRNPSLSGTSATSKTPCCSKVGIKRGPWTPEEDELLANYIKREGEGRWRTLPKRAGLLRC
GKSCRLRWMNYLRPSVKRGRIAPDEEDLILRLHRLLGNRWSLIAGRIPGRTDNEIKNYWN
THLSKKLISQGIDPRTHKPLNPISHTSSQVNHDPVPKPNPIPPNFNSSQLEENTIAMTTK
TTTQDFTPTNLEYHQQYDQNQQVVDSTVNRRNPDGATLIVGQPSSLGNEGDYIENCNEDM
FSSFLDSLINDNLFVNQQQPNNVVAAEASTQNFTHGNIWEAEIMSSMVAFGNEQNPFINH
HQHQP
>TcMYB79
MGRHSCCYKQKLRKGLWSPEEDEKLLNYITKHGHGCWSSVPKLAAGLQRCGKSCRLRWIN
YLRPDLKRGAFSQQEENLIIELHAVLGNRWSQIAAQLPGRTDNEIKNLWNSCIKKKLRRT
GIDPNTHKPLSEVENDNKEKLPTSNKASAGSNELNLGEVMDSKSPSTVMEKYPLEVSSHS
KMNNSGNCRNNNVNVTSTPHTQEFLLDRFATTHESNTTTSCRPSDLVSYFPFQKLDYAPN
IGLSVSQSTSLCFNSSSSSSEVISEFNSSLRQTVLPTMSSSIFQTPIRVKPSVSLPCDNP
SCDVNGVQNWEGSSYSNNASSSNGSSGSVELQSNSILFESNLFSWGLADCGKSGEGVPIR
SLEGDPDDIKWSEYLNSPFLLGTPMLNQTSQAMYNEVKPQAQLITDGSSNTWPQNQHQQA
SRVSDMYAKDFQRLAVAFGQTL
>TcMYB112
MGRAPCCDKANVKKGPWSPEEDSKLKEYIEKYGTGGNWIALPQKAGLKRCGKSCRLRWLN
YLRPNIKHGEFTDEEDRIICSLFASIGSRWSIIAAQLPGRTDNDIKNYWNTKLKKKLMAM
TAQSQRKPPPFPSSHHTPPVSSQSLSSLYKDCSTSYCGTPNRSFTAFEPMSSVQSDLLNN
SNTTNFATNSSLIHTPQSLVSHMQYYPVKENFLMFGSEPSCSSSDGSCSQISYGREIKQE
DMSFQGFGASTGYEDNHKFMLDYGTNNGGANVNQWTEKPSGYYGECSLDYDLEDVKRLIS
SSSTNNCCNNNNNNNNNNQTASVI
>TcMYB108
MMRKPDTSAKGSNGGNNNGTNKLRKGLWSPEEDDKLMNYMLTNGQGCWSDVARNAGLQRC
GKSCRLRWINYLRPDLKRGAFSPQEEELIVHLHSILGNRLMVMDSRYIYVIKIMEVKEQD
ERWSQIAARLPGRTDNEIKNFWNSTIKKRLKNLSSTPSPNASDSSSEPNKNAMAGFKSMQ
EQGILPVYMDLSSTSPNSSLQSMVLNHTGNSLPMLEAGLNVFGATGCFNPASCVTQAGVN
VDSFYGENEIFGSVDNGVERELYVPPLESIGENLKTENTYDRNINNPFNIINSTSNNNYK
AENIAGAVGNFWLGEEIKVGEWDLEDLMKDVSSFPFLDFQS
>TcMYB91
MSFHRNSQTRGPVSVREVKLPQPKMSSRVDFLLERKQKLFFFLLLLTSTGLSISHFYLFI
LCSSLSLACFLCKYLSLLLFVFICTFFLPFWDMKMTVQQFHNSSCCHQENNGLSNCYSIY
SPSSSSMEVLKHMDSLSITPTHHVYSSQNICYCGDNIPVKGHMGISYVINCPCSLEEDAR
NCEVGDHFSKGSESIDEFGENNAAVSMEDIRRRICMNEGNPGDCFLSGKDVGQSKVCARG
HWKPAEDSKLKELVALYGPQNWNLIAEKLQGRTGKSCRLRWFNQLDPRINKKAFSEEEEE
RLMTAHKAYGNKWAMIARLFPGRTDNAVKNQWHVIMARKYREQASAYRRRKLSQAIQRKM
EENGNLNCREAANGNNTNSPKNPSVGSNGSYNKTSRKGAATCVRDLFLGSKSHNSFSPGE
GACRNQTPLDFFSDYIRPESFRWNSRQCNMLHDETTLTVSHPYSHPSQMLMQQSSNHQLS
GFSDSIASAPQVTVTETSSSSPTAAEKAAASHLETTASPPPFIDFLGVGAS
>TcMYB2
MGRKPCCLKEGVNKGAWSAQEDKILTNYIELHGEGKWNTLPQKAGLNRCGKSCRLRWMNY
LRPGIKRGNISPDEEDLIIRLHRLLGNRWSLIAGRLPGRTDNEIKNYWNSVLSKKLNGDA
SKPSNRQCECEGKESVEKYRSGSTPNVIAPKARRCTGTLLSLDKGNHLPNNPCLASSTPA
NDELTLESQKDDVQMPNVEDEALIDSELYMPNTLDYLDFSQTRIEDMFENGNMHESELAP
MLEMELENLTSLLGLEDEWRELDVEND
>TcMYB47
MGRQPCCDKLGVKKGPWTAEEDKKLINFILTNGQCCWRAVPKLAGLRRCGKSCRLRWTNY
LRPDLKRGLLSEAEEQLVIDLHARLGNRWSKIAARLPGRTDNEIKNHWNTHIKKKLLKMG
IDPVTHESLNKEAKAEESSSHADHSADNQNTTENDGIVNSSEDNSSTPTENCSSTTDDSN
LLDSICNDESLLTSLLWMDEPPLVDASWNSVPAGETACKGTSLPPWEDDCAWLPDCQDFG
IHDFGFDCLNDIELNTMNALEMGDKTVLSVDAIFLYLGILLEGRR
>TcMYB96
MEDSGAASSDDVKTCPRGHWRPAEDEKLRQLVEQYGAQNWNSIAEKLQGRSGKSCRLRWF
NQLDPRINRRPFTEEEEERLLAAHRIHGNKWALIARLFPGRTDNAVKNHWHVIMARKQRE
QSKLCGKRSFQDGLSDSKLSSTGFTPRKARCQEAFSSRIGFGDSRFLEFQNPSKERIFSV
SYSSTSSPSWTFASSTMMPSNNSSSAELSRRDGKDYLSGSGSSYYSMENSKILDQSLYKY
HSNASAYCSSLKNSSAFGLPNYRRVVPSPFGYLKLGDNYESNNGVMRKELMSVIDNAPKL
ANIRVSSQQENDDDSIKQKDTPFIDFLGVGISS
>TcMYB53
MEFETSLREDFPFLSNLFSDNSPLKPDFGNGFPLDGSSSSKGLLHNFILPDHNHYSPSVN
NGSLLNPYHFHQFPAEGSSRNPFFGFSSTCTDAFEPYVNGFSNDLNAYIPSLPFAPDGVN
NNGFLQGFQSEGCWDFSQKVPPQPLQPETQTTYQPLIFQDQHGAVTAKVADEVSCVTGDQ
NGYQDKVDQKKNKRFLTRRCSKAPKKSNIIKGQWTPQEDSYIYEDLIMPISFPRLLVQLV
TRHGTKKWSLIAKMLNGRVGKQCRERWHNHLRPDIKKDSWSEDEDRILIEAHKEIGNKWA
EIARRLPGRTENTIKNHWNATKRRQYSRRKGKDSNPKGALLQSYIKSVSSTSTRKDKGKR
VMEANAQMLINNNPAAKNPQVVQVQSSDFNPKDWPVAVYNAQADHHQPMNFSFDASVFGE
SCTASFESMLEEVPSGSLVEESNAVMDFELPLEMDSAKKELDLLEMISQGNL
>TcMYB1
MGRSPCCEKGHTNKGAWTREEDELLIAYIQAHGEGCWRSLPKAAGLLRCGKSCRLRWINY
LRPDLKRGNFTDEEDELIVKLHSLLGNKWSIIAARLPGRTDNEIKNHWNTHIKRKLLSRG
IDPLTHRQINEQAATRSIDRASSAAVLRQDAKTDNEFPYLNQNNPDGEKYPDLNLELQIS
PPSSHPPRKEETTDIKIICFCSSLGLQNSKGCTCGAVGIEHLRFYA
>TcMYB68
METEMEAVENGNDATVTEINVPVAIDGGEATEGGGDGGSRGDSAIGGRKRKERVKGPWSP
EEDVILSELVSKFGARNWSLIARGIAGRSGKSCRLRWCNQLDPAVKRKPFTDEEDQMIIS
AHAVHGNKWAVIARLLPGRTDNAIKNHWNSTLRRRCMELGRIKSESEHMAEDASLDKTKA
SSEETLSCAEDSSFRSMEGKDVSSLEKLDTQLKGKSLTGIQSSHESIEPPTLFRPVARVS
AFNVYNHVDRPEFVLPCSRPVLMQGPLIQTSKPDVGICKLHEGVYKEGIVPLQCGHGCCG
TQNVRNGNSNSLLGPEFVEFSEPPSFPNYELAAIASDISNLAWLKSGLENNSVRPMDDAA
GGTTSHRSQVCTGHFEKTRMSDHFHIEERNKKLMGRMTNLLST
>TcMYB59
MGRQPCCDKVGLKKGPWTAEEDKKLINFILTNGQCCWRAVPKLAGLLRCGKSCRLRWTNY
LRPDLKRGLLSEYEEQMVIDLHAQLGNRWSKIASHLPGRTDNEIKNHWNTHIKKKLRKMG
IDPLTHKPLSNTEQQPQQQQQQEQKLQASKAAVKSQVDKTKEPETSLQSTITEAKEEGKS
MTSPLFDTMEMMNNGFCTDEVPLIEPHEILVPACAPSTSSSSSSSSDSSKFLEELQFPDF
EWPSDYNTGSNNNNNNSMSLWDDDLSSWDLLINDDSDTSKLALDSSSSPLIQCPRMAFDQ
DSWTYELL
>TcMYB32
MKSNSGVGSDRMISHGLKKGPWTAAEDAILMEYVKKHGEGNWNAVQKNSGLMRCGKSCRL
RWANHLRPNLKKGSFSPEEERIIIELHAKLGNKWARMAAQLPGRTDNEIKNYWNTRMKRR
QRAGLPIYPQEVGDDVAGILLQQQQEQEQQIQQYQGRKRPNSSSLSSFLSSSQGRKHDYI
SSFSFLDSMNLSSAGQNQAISSCYSNLSHQFKLYNNTGNNIDFALPLSPNSPFLPSSSDL
YNENITAQLSAPSFQFIDSGSLDNTLSFSSLLMGAQTEPIDFVPGLKADLGSSQTPPRPT
TPASSYTSSGGVCLVAPSGNTINYCGLKGSSGLLDALLVESRSLSRNERQKNGEEFPQVI
DKEKGVMDAANVENEEEEVDANECVVETHRDDFSSCPSSIGLKSGDESIEEMNAMDDDLH
SLLNNFPSSTPLPEWYTKSTRISNNGSPSGNMALDAQQNVSPAVATTADLDWSLGSCSWK
NMPGIC
>TcMYB13
MGRTPCCDRKGLKKGPWAPEEDEILVNYIKKHGHGSWRSLPKLAGLLRCGKSCRLRWTNY
LRPDIKRGPFTLEEEKLVIQLHGILGNRWAAIASQLPGRTDNEIKNLWNTHLKKRLVCMG
LDPQTHEPFTPCGPTTAAPTSPATRHMAQWESARLEAEARLSRESLLFSSPPLGKPDSDY
FLRLWNSEVGESFRKLNREDKTACQSPISQASSSTKCGSVSAVTIDICPNIAGSSTPASN
QIEDTACKSFKSCTEDPVDASDSSCSNESEDSSDTALQLLLDFPINNDMSFLENVDTYAT
SHAMLTDTSFISPSEGYLKA
>TcMYB90
MVRQPISWNRAFLKKGTWSPEEDQKLIAYIMRYGIWNWNEMPKYAGLSRPGKSCRRRWMN
YLRPNIKRGNFTKAEEGTIVHLQKMLGNRWSAIAAMLQRTDNDIKNYWNTRLKKRVGNNL
ASATASPTANNSGIETEQENSSDADSSSLNTLLELDPALKDFPEPATYEISPSENTYTVE
DNFVSSQESWEIQSLLEQPLTEVAFDSEDCQALSPNSQLWLHEPLYLYESFYNPVDDFWV
SPFI
>EOY14004
MVRQPISWSRTFLKKGTWSPEEDQKLITYITRYGIWNWNEMPKYAGLSRSGKSCRLRWMN
YLRPNIKRGIFTREEEEAIVHLQKMLGNRWSAIAAMLPQRTDNDIKNYWNTRLKGRVENN
LTSATASPTGNNSCMEIEQENSLDADSSFLNTLLELDSAIPTLEDFPEPATYEFYPSENT
CTVEDNFVSSQESWEIQSLLEQPLTVEAFDSEDCQAMPPNSQPWLHEPIYLYESYSNPVD
DFWVNPFI
>TcMYB89
MRKGHSDLSSVEEGSRRGSMRESCHLKKGPWTSAEDAILVDYVKKHGEGNWNAVQKNSGL
SRCGKSCRLRWANHLRPDLKKGVFTPEEERRIIELHAKLGNKWARMAAELPGRTDNEIKN
YWNTRIKRLQRAGLPIYPPDVCLQVNRSQEESHNAASLPNGDSYASNLLQSDAFEIPRVE
FENLELNQGCLSYSPMLHDIPANTMLKRVGSSYGYGLMFPIAHPTKRLRESVSNYFSMPN
QLTENAYKKRFDGPLMISSPYDSNLSTNDQASFGIPPGSDAPLNSNFSPSEPMSGPIKLE
LPSYQYSDTQEDSWVNPAYPLPLVESVDNLIQSPSIEQAKSDYFTPQNSGLLEAVLHESQ
KLKSSKDDSCQQSSSTSVLDDVANFSLNHCEIEFEAHCDPNSPLAHSAASVFSEFTPVSG
SSSDEPQFIESILGCNAKNKTPSQMAVARLDDFIGPGQFGHNNGCVRDKPSMTDAIAALL
GEDPYCGY
>TcMYB110
MGTKIIYRVLIEEEDIHRILIEKKNYKMLCEKVNITKGVVEELQPQGILNRWIDHQLINS
NFAMWLLPRLAKEERKNKRKKEKNSYLIFFPVLILLRYLFMEEGGGGFGYGNLLSRSSVY
KPSPPLSAIDRFLWGHNHSKISKGTVGSTDGLLRGFSFSSDEIGGYVAGVSWQSNLDESF
VDGLFIDGGSFALTGDKNPNMETKEVQVSMKSFPKGVGKRNKKVASAALIKGQWTDDEDR
KLIRLVKQYGVRKWAQIAENLVGRAGKQCRERWHNHLRPDIKKDSWSEEEERVLVEAHAK
VGNRWAEIAKFIPGRTENAIKNHWNATKRRQNSRKKNKQNDNQNGKPQPSILQDYIKSRN
LNSNNRSATSITPSNSSTTSTTPSSSPFSEDLSSQSKYFLPDQPSESNDSQPLITQTYDE
ELLFMQNFFANNNNIQPCIDYSLTKGLTEVKSVLVDNVSKGPSTIDCSGFNCQVNGVQQC
NPADPFGFSSSITDPNSLTSSLQEQEPRTTYLFSDLYLSRLLNGSATTSSFSADYGYTNM
NTDLQAEQASSHGRKEMDLIEMVSSSQFFR
>TcMYB48
MGHHSCCNQQKVKRGLWSPEEDEKLIRYITTHGYGCWSEVPEKAGLQRCGKSCRLRWINY
LRPDIRRGRFTPEEEKLIISLHGVVGNRWAHIASHLPGRTDNEIKNYWNSWIKKKIRKPS
APPTNTAPSTEHSQINYASNQLDQLVNQDLTARAPATQETLFSSPAPLFMFDTSPLDGMQ
DGNVRGELFHASANLNTETWNLNQHQVQAFPPSTSFTAGMDTNYLPPLVENMENMVPIEV
QSCSMDEEGEMTLECLQRQQQEVSLFHAIRESRGKQPPFFADFLRCRLLSHRNHDHLRKK
PARDLQVPIPRPAFGRGGGGYGGAGPAGGAGLP
>TcMYB49
MGRSPCCAEDANLKKGPWTPEEDQKLVDYINKNGLGSWRTFPKLAGLNRCGKSCRLRWTN
YLRPDIKRGKFTEEEERVIINLHSVLGNKWSRIATHLPGRTDNEIKNFWNTHIRKKLLNM
GIDPHTHKPRTDLDHLLNLSQLLCAAQLGNLMNPWDNAFKLQADAAQLAKAQLLQNLMQI
INTNKLANVESAAGFPGSQNPYSFEGLLNGTSTLSAKEQTPQTQNIQNNGGAIPQASSEY
EAAENPWAYFQGGVNYESLDMNNQSFSNSFEQTENPLPELVSGSPETSPITQMENKTATA
PDSTIYDFEAWEKLIMEDEGDGSYWKEILEFTSSSSSPISW
>TcMYB50
MGRSPCCSDEANLKKGPWTPEEDQKLVDYINKHGHGCWRTLPKHAGLNRCGKSCRLRWAN
YLRPDIKRGKFSEEEERIIINLHSVLGNKWSKIATHLPGRTDNEIKNFWNTHIRKKLLNM
GLDPNTHKSRTDINHLFNLSQLLCAAQLGNLMNPWDSTAFKVQADAAELAKIQLLQNLMQ
ILNTKKLSNVRAGLVGSQNSCPFEGVGLVNGTSSVYANKTASIPQNFQSAGSMTQTSSDY
QQGVDNSWACFEGEFKYESRDMNDKCLSSSCDFQTDNSLSALVSESSEIASMNQMEHKTN
TNHCSTISADTSIFQAWEKLMDDETGDSYWKDILDLTSSSSSPIEW
>TcMYB23
MKGLENEHYRKGLWTEEEDKILSDYIRVHGRGHWNRISKVTALKRCGKSCRLRWLNYLNP
DIKLGHFSEEEDDLIIRLHNLLGNRWSLIARRVPGRTDNQVKNHWNTHLCKKLGIKKPRG
KVVCSMRKISSPTAETKTVSTDNFNFKPLQSSRITMSVDCPINTSETSNHGVETHQFIDD
QHCIQSFLSAGNSFKMNSPGFLEFLDGFFY
>TcMYB31
MQETKKKNGGAGNEDSKKKERHIVTWTQEEDDILREQISLHGTENWAIIASKFKDKTTRQ
CRRRWYTYLNSDFKKGGWSPEEDMLLCEAQKVFGNRWTEIAKVVSGRTDNAVKNRFSTLC
KKRAKYEALAKENTTTCINANNKRILFQNGFNTEGTTECTAPVKRMRRSHISDVMENCDF
GDRAHKVSGTIINQQLRHPFAVLGQNLHNVNNVVVQSQINNVKEVSNDAAQNNRTQGTFL
KKDDPKITALMQQAELLSSLALKVNTDNTEQSLENAWKVLQDFLNQSKENDIFRYTISDI
DFQLEDFKDLLEDLRSSNEGSRPSWRQPDLYEASPASSEYSTGSTLMPHLAGQKGEETQV
KIHALHQDILSSHIGEQNCGSEQEKGALSSANTDHVEIIPSCDDQTNIVVASTSSSADFS
SPVQVTPLFRSLAAGIPSPKFSESERNFLLKTLGMESPSPNPGNNLSQPPPCKRVLLHSL
>TcMYB22
MRSAMPPATKGMCTPSEDDSELRRGPWTLEEDTLLTHYIARHGEGRWNMLAKCAGLKRTG
KSCRLRWLNYLKPDIKRGNLTPQEQLLILELHSKWGNRWSKIAQHLPGRTDNEIKNYWRT
RVQKQARQLNIESNSKKFLEAVRCFWMPRLRQKVEQTSSSSSLKEMSSQSSAPSDQLSDC
AIPSLSTFSPLPNKITDRSNHSFENSSSVTTQSLYPTDFINISEQTEIPEHLTSPNVYGH
TTVYNNNQIVNASYNIDSSGYDIEGFSLASMSAVGSYEGSPSECQMGEGNWICNEMTDTL
WNLDDIWQFRELGELAN
>TcMYB17
MGRSPCCEKAHTNKGAWTKEEDDRLIAYIRAHGEGCWRSLPKAAGLLRCGKSCRLRWINY
LRPDLKRGNFTEEEDELIIKLHSLLGNKWSLIAGRLPGRTDNEIKNYWNTHIRRKLLNRG
IDPATHRPLNEPAAQDVTTISFSGAKEEKEKMNNPSGFANIDEKKNPVQERCPDLNLDLR
ISPPYHQSQPEPLRTGGRNLCFVCSLGVKNSKDCTCSIATAGSSSSNSNSGYDFLGLKTG
FLDYRSLEMK
>TcMYB71
MAYETAAAMHGESLRKGPWHEDEDERLITFVKLLGSRRWDYVARVSGLKRSGKSCRLRWL
NYLRPNIKHGQISAEEEKIILQLHERWGNKWSMIARRLPGRTDNEIKNYWRTHLRKKALI
QEQENFQFGGDNGKQLFLFQEDGSSAQNYNGESYKPCKDILDTENSCYDVVGLSDFTLTS
SPYQTRLSDWIPEFPSDQSEIKSQHCNSSDSCYCYPAWISEENDLWGCSGSLWNME
>TcMYB7
MVRAPCCEKMGLKKGPWTPEEDQILINYIKLYGHGNWRALPKQAGLLRCGKSCRLRWTNY
LRPDIKRGNFTREEEDTIINLHEMLGNRWSAIAARLPGRTDNEIKNVWHTHLKKRLKQNH
GSNDNKRQGIDSSQDIKKEQEPVNFLSPVTDSPGCRPVSPPESSSEVSTVTTSENNSNMC
MKIETHQDFSEIDENFWSEVLSADNSSMASDFQVVGSDLQPQYLPISPLATFEPVNDYGS
NLYVSDTNMDFWYNLFTRAGDLPEQPEI
>TcMYB104
MGRKPCCAKVGLNRGAWSAREDKILTNYIKIHGEGKWRDLPQRAGLKRCGKSCRLRWLNY
LRPDIKRGNISSEEEELIVRLHKLLGNRWSLIAGRLPGRTDNEIKNYWNTNLSKRVQSNK
NVTPKGTQTSNMQLNKLRKLGCIKSSQMEITTAEHKVIRTKAVKCTKAVNVNVPHLSDCQ
TAENNSVPKSESTTASESPSSSAINEDNSMDFLIDFDINELLVSDAPISDLHQTQQVDEN
GENVVDNWECRNGFNLNIDDVELYSSVDELARPDNWRASTDLFQTSETLDLLIVLKRKEA
ETARTPKIHEEYRKASALSNENGEDEIELFLCTSCVLGGVCSLSAWLLL
>TcMYB99
MGRSPCCSKEGLNRGAWTALEDKILTAYIKAHGEGKWRNLPKRAGLKRCGKSCRLRWLNY
LRPDIKRGNISHDEEELIIRLHNLLGNRWSLIAGRLPGRTDNEIKNYWNTTLGKRAKAKA
SSPTSTETPHSKSRHKKLTTQPHVTDPSNSPQATETKIQVIRTKATRCSSKVLVPLQPPP
IQDIDPSEHQDFQPYLTNHEEMNNNASVQSHHGTEVLDALYSHGQDFLNFEINDQLRASN
EDSEESNDINKNPSLDPVQPLSIDEAMFKDWTTNPCLDDNAAMDLDSLAFLLEPDEWP
>TcMYB46
MGWTLTDHSILSHQAKLSHVLYSTSLLVFPVKVTLTXXXXXXXXXXXYLLLSLSLSLSLS
LCPFSQWQMAPKKDGVSKRVMNKGAWTAEEDRKLAEYIKIHGAKRWKTIAIKAGLSRCGK
SCRLRWLNYLRPNIKRGNISDEEEDLILRLHKLLGNRWSLIAGRLPGRTDNEIKNYWNSH
LSKKINQEKTEQTSTSEQTVPQQTWETVQMVEEVAKGSDENLELSFDANEFFDFSTQGCF
GLDWVNKFLELDDQTP
>TcMYB100
MIMQFFSLQSFNCKIINCSFGDLSFNGEESTSGAPREGAPDRCYFPGEGSTDQCSLLLGA
PLPPSLGSTRSVLLRVLPFLREHQIGALVRTTCTFNWNFQLSQSLAQGGETESRAVMGRR
PCCSKEGMNRGAWTLTEDKILTDYVKVHGEGKWRNIPKEAGLKRCGKSCRLRWMNYLRPD
IKRGNISPDEEDLIIRLHKLLGNRWSLIAGRLPGRTDNEIKNYWNTHLSKRGQGKERGPK
SNHSKVGKKPITVKVDEDLVSSRVIRTKALRFKEVFITPDAQQHRIENHHRNVAIPPSMD
PNLVQNVPAGSESSDRSLITLSSNEEYPVDFMVDISAGEISVPEIFASDFTSFSHDLGAS
EMDKVMRGDDADNYMSKIAPSQAFLLPEEMEQNWSGSDYYIQANLDSDFGSLTAFLESAE
EWLI
>TcMYB14
MEGKRVEMSQIRKGPWKAEEDEVLISHVKKYGPRDWSSIRSKGLLQRTGKSCRLRWVNKL
RPNLKNGCKFTAEEERVVIELQSQFGNKWAKIATYLPGRTDNDVKNFWSSRQKRLARILQ
NSGTPSSYSKSPKIKKEVPVFHNVPALEAPKFSSSMEEASYSKGQSCSSSYIDNSETTKL
EQLPDLVNPKLYNIDANGAQLELMSRGQNPYAEAQPQFFFPQIPQPQPYLTLSLESQDLL
AKFEDPYFSQVFAPMDVPELGSGHVGQPFLEPVRCSGFGAREETDNPVTPDTFFDDFPAD
MFDHMEPLPSPSE
>TcMYB28
MGRSPSFKKEGLKRGPWTAEEDKILTAYIQEHGHGSWRALPEKAGLQRCGKSCRLRWINY
LRPDIKRGEFSSQEEQIIIQLHALLGNRWSAMAAHLPKRTDNEIKNHWNTHLKKRLIKMG
IDPMTHKPRADASIFPSGPGKSASNLTHMAQWESARLEAEARLVRESKQVVPNPIQRKTQ
FPPTSGQLINNIAAATSGRPRCLDVLKAWQGVVAGMFAFSSQDLGSPTSTLSFPNGTVRA
PVNGLAGYTDGEMGPHKSSSTGLRGTASTELDGQDSLKCVDHMSNQMEELEEKILDSFVE
LQHVTDSAGDAWFEDSFRIVNENVPLADIMEDLSGALIFNSGVLNSSIGDQKSIESCNDN
MVENSNCWNSVLNFVNSSPYGSPVF
>TcMYB36
MSSLRKSSTSSSEDDAEQLRRGPWTLEEDSLLIHYIARHGEGRWNSLAKRAGLRRTGKSC
RLRWLNYLKPDVKRGNLTPQEQFLILDLHSKWGNRWSKIAQHLPGRTDNEIKNYWRTRVQ
KQARHLKVDANSTAFQNVIRCYWIPRLLQKMEGSSSFSSMASENSTVPQSLDQASQHQAL
MTLQQVPGQGPGNLSEAVQNLDHQEQNSDSEHCASSCVSSSESMNNISQISQFAEYQTSP
FRIIGNNDYNNTLAKDCYYDMEAINLASTSAPGDFANPVGDCHMPENNWFSNGFADDLWS
MGELWELRNLN
>TcMYB29
MGSSKCCEKEGLKRGPWTAEEDQKLTAYIQLHGHGSWSTLPEKAGLKRCRKSCRLRWINY
LRPDIKRGKFSLQEEQTIVQLHAFLGNRWSVIAAQLPKRTDNEIKNHWNTHLKKRLIKMG
IDPKTHKPRIDALGFPTRHGGIDANLSHMAQWERARLEAEARSAGVSNNKPAVPNHVQPK
KSQFGCLTPRPKCLDLLRAWQGLVTGMFNFSDRDDLESPGSISNFSHRGFQVPTAGINQN
AAGEGTLLPCIATNSYTCDELDDVGNWKRCEKFNQMQEFDEALQGRTCSTEDAGFVDRIY
VEGNDYEVIANFMGDSPGTLVGVPASYSSMELEISNGSCSIGCMADDGSYWDPTLKFMNA
SSSDSSVF
>TcMYB39
MGRPPCCDKIGVKKGPWTPEEDIILVSYIQEHGPGNWRSVPTNTGLLRCSKSCRLRWTNY
LRPGIKRGNFTEQEEKMIIHLQALLGNRWAAIASYLPQRTDNDIKNYWNTHLKKKLKKLQ
TGVDGQNQDGFSSSQSVSKGQWERRLQTDIRMAKQALSEALSLDKTNSSTDSKDFNLSHP
YLKPSQSQASTYASSAENISRLLENWMKNPPKPAAHQTNSAETMTQNSFNNTTTAGSSSS
EGAFSATTPEGFDSFFSFNSSNSNASHESVSVDQNANLTPENSVFQGESKPNLETHQVPL
TLIEKWLLDDGSAQAHEDLINMSLEDSAGLF
>TcMYB115
MSHTKNEREDGMLSEDQAESPLADDGNCGGAGGGVVMKKGPWTSAEDAILIEYVKKHGEG
NWNAVQKHSGLFRCGKSCRLRWANHLRPNLKKGAFTQEEEQLIIELHAKMGNKWARMAAH
LPGRTDNEIKNYWNTRIKRRQRAGLPLYPPEVCLQALQESHSTSAVNGGDKGPQDIMQNN
SYQIPDVIFDSLKANQSVLPYVPELPDISTSSMLMKGLGSSQYCSFMPPTIHRQKRLRES
TAFFPGYTGAVKNECPLFDQFQDDMSDKAAQSFGVSFQIEPDPTAKNSESFGVFPGSHAL
TNGNFSASESSLEAVKLELPSLQYPETELGNWGTISCPPPLLESVDAFIQSPPPTSGVES
DSLSPHNSGLLDALLHEAKTLSSAKNHASDKSSNSSTPGDIAESSNFNICETEWENCGQP
LSPMGHSATSLFSECISASGSSLDEQPPAETFTESHVKSETADHVFTPEIQKEAPIRLDS
TRPDTLLASNWLEQGCVYDKDQTIMSDAIATLLGDDLSSEYKNMAAGTSISSQAWGLGSC
AWNNMPAVCQMSELP
>TcMYB8
MLQIEALKRTVNDWKIKHIFREGNNDADTLAKEGVNREVDLVEINNHVDAWSGWRLRFCS
SPVVLTRNSDPIHWETTANFRLGVCTFSYIQTPAQNTGRDTIEQQQMGRKPCCSKEEGLN
RGAWTATEDKILTDYIKARGEGKWRSIPKAAGLKRCGKSCRLRWLNYLRPGIKRGNITRD
EEDLIIRLHKLLGNRWSLIAGRLPGRTDNEIKNYWNTVLSKRAQVKKFDHTNKDETKQRF
ISWSKKAPTSSGVIQAKAGRCTKVFTTPQKQVIGRGENNNIARTAPSTDAKFVHETAVES
GFSDGSFTLLSSKEENPSISKFAMDFDIGDINISEALASDFPQLGDFELRDINSVIYEYG
TNDCGQALLSSEGMVGNWSGNDCVEANLDSDFGFLAAFLGSAEL
>TcMYB52
MDKKPCKSQDVEVRKGPWTMEEDLILINYIANHGEGVWNSLAKAAGLKRTGKSCRLRWLN
YLRPDVRRGNITPEEQLLIMELHAKWGNRWSKIAKHLPGRTDNEIKNYWRTRIQKHIKQA
EVCSSQIHSELHKQASTSQVPCNTDMMETYPPSSFNHCNMEAFPGQSAMSMAVESNESYW
SIEDLWSMQLLTGD
>TcMYB26
MARSAYCENMGLKKGPWTPDEDQKLLAYIEEHGFANWRTLPEKAGLQRCGKSCRLRWINY
LRPDVKRGKFSVQEEQTIIHLHAFLGNRWSAIAAHLPNRTDNEIKNHWNTHIKKRFSKMG
IDPTTHKPISNPLSSAGGGHLRNTGTLSHMAQWEGARLEAEARLVRESKLESKPSPNNKP
GFSARPRSTRTPSAPSTRSQCLDVLKAWQSVVAGMFAMTNNNLDPPPSTTFLDNSIPVSS
TNELDLAAAGSTHMEAIIAEDDQLMLDDRSNQIPELNERFDTSMALHDTTYHGTAASGNT
IEDFWDISVHDFGYPID
>TcMYB27
MGRSPCCEKVGLKKGPWTPEEDQKLLAYIEEHGHGSWRALPAKAGLQRCGKSCRLRWINY
LRPDIKRGKFSLQEEQTIIQLHALLGNRWSAIATHLPKRTDNEIKNYWNTHLKKRLTKMG
IDPVTHKPKTDALGSASGNPKDAANLSHMAQWESARLEAEARLVRESKLVSNPPQNQVGS
SSSSAAPQSNNAVAPATRPQCLDVLKAWQGVVTGLFTFNSDNLQSPTSTLNFMENTLPIS
SVGFNDNFVGNSINPCEGDGIVKDSGGNDWKCLEKSNQIPELKERLDNSMGLHEMAYSSE
SAWFQDSYRAENMMEGYSDIMVCDSVDQQNSSMTPGENLTGTSYASSFEENKNYWNSILN
LVNASPSGSPVF
>TcMYB41
MERQSEGTCIKKGPWTAEEDEVLLNYVKKYGPRGWSSIRSMGLLPRTGKSCRLRWVNKLR
PNLKTGCKFSAEEERVVIELQAQFGNKWAKIARYLPGRTDNDVKNFWSARRKRLERILLT
PTSNSHKNKGKDPVLHEMPMVEVPPSNFIPLEQGSSSHHDQAKRPSFSGNFEEFRMVPLP
DLVQPDLPNLETGLPILDIATIQMIPSIEPSANYPVSLQPQLQLDLPSLTQCQDLAPEPN
GLNFEGMFKHQEASESDSKPKWFTRFPSTGMNNNAQIGKKEDRRNPAIPDSFFDEFPSDM
FDYLDPLPNSSEW
